# Supplementary material for: Root growth and spatial distribution characteristics for seedlings raised in substrate and transplanted cotton
Source: PLoS One. 2017 Dec 22;12(12):e0190032. doi: 10.1371/journal.pone.0190032 (PMC5741230; doi:10.1371/journal.pone.0190032)
Supplement: S1 File — (ZIP) [file pone.0190032.s001.zip]

Archive with 4 entries (4 files):
- spatial distribution-data-1.xls
- spatial volume-3-2.xls
- yield.xls
- 2012-2013sampling.xls
