# Supplementary material for: Root growth and spatial distribution characteristics for seedlings raised in substrate and transplanted cotton
Source: PLoS One. 2017 Dec 22;12(12):e0190032. doi: 10.1371/journal.pone.0190032 (PMC5741230; doi:10.1371/journal.pone.0190032)
Supplement: S1 File — (ZIP) [file pone.0190032.s001.zip › spatial distribution-data-1.xls]

## Sheet: 6.15spatial distribution
	x	y	SSTC		x	y	ScSTC			x	y	DSC
	0	10	4.58782		0	10	3.92444			0	10	3.14
	0	20	3.67836		0	20	2.04859			0	20	1.04261
	0	30	0.324832		0	30	0.640699			0	30	0.324505
	0	40	0		0	40	0.658681			0	40	0.930063
	0	50	0.0290273		0	50	0.0877756			0	50	0.249502
	0	60	0.238449		0	60	0			0	60	0
	0	70	0		0	70	0			0	70	0
	0	80	0		0	80	0			0	80	0.0228079
	0	90	0		0	90	0			0	90	0
	0	100	0		0	100	0			0	100	0
	20	10	3.20211		20	10	2.60663			20	10	0.788954
	20	20	2.55142		20	20	2.07381			20	20	1.03777
	20	30	0.136504		20	30	1.56581			20	30	0.884681
	20	40	0.372537		20	40	0.835258			20	40	0.213566
	20	50	0.201126		20	50	0.759231			20	50	0.210112
	20	60	0.255032		20	60	0.466525			20	60	0.0863945
	20	70	0		20	70	0.300647			20	70	0.1994
	20	80	0.0221167		20	80	0.374605			20	80	0.164149
	20	90	0		20	90	0			20	90	0
	20	100	0		20	100	0			20	100	0
	40	10	1.28485		40	10	1.84539			40	10	1.81394
	40	20	0.872923		40	20	2.12605			40	20	1.51812
	40	30	0.533915		40	30	0.670419			40	30	0.898154
	40	40	0.22842		40	40	0.249506			40	40	0.116307
	40	50	0.128209		40	50	0			40	50	0.186357
	40	60	0.0407787		40	60	0.0908872			40	60	0.0566742
	40	70	0.0563292		40	70	0			40	70	0.0476893
	40	80	0.0369772		40	80	0.0677337			40	80	0.212877
	40	90	0		40	90	0			40	90	0
	40	100	0		40	100	0			40	100	0
	-20	10	1.77351		-20	10	1.51743			-20	10	1.05679
	-20	20	2.2228		-20	20	2.42452			-20	20	0.534267
	-20	30	0.297886		-20	30	0.856695			-20	30	1.33254
	-20	40	0.0131326		-20	40	0.177969			-20	40	1.05609
	-20	50	0.0881225		-20	50	0.0608219			-20	50	0.317245
	-20	60	0.18627		-20	60	0			-20	60	0.271616
	-20	70	0.273993		-20	70	0			-20	70	0.400187
	-20	80	0		-20	80	0			-20	80	0.186613
	-20	90	0		-20	90	0			-20	90	0
	-20	100	0		-20	100	0			-20	100	0
	-40	10	0.149294		-40	10	0.461341			-40	10	0.937559
	-40	20	0.149294		-40	20	0.157583			-40	20	0.0677337
	-40	30	0.00691161		-40	30	0.277149			-40	30	0.437851
	-40	40	0		-40	40	0			-40	40	0
	-40	50	0		-40	50	0			-40	50	0
	-40	60	0.0120953		-40	60	0			-40	60	0
	-40	70	0		-40	70	0			-40	70	0.044579
	-40	80	0		-40	80	0			-40	80	0
	-40	90	0		-40	90	0			-40	90	0
	-40	100	0		-40	100	0			-40	100	0

## Sheet: 7.30spatial distribution
	x	y	SSTC		x	y	ScSTC			x	y	DSC
	0	10	3.6451		0	10	4.8261			0	10	1.54317
	0	20	3.06669		0	20	2.09058			0	20	6.259
	0	30	1.69455		0	30	4.55534			0	30	1.89827
	0	40	1.81587		0	40	9.89541			0	40	0.93409
	0	50	4.38956		0	50	1.55457			0	50	0.92115
	0	60	1.54836		0	60	0			0	60	0.0471722
	0	70	0.164141		0	70	0.695137			0	70	0.129922
	0	80	0.102893		0	80	0.118188			0	80	2.43321
	0	90	0.174805		0	90	0			0	90	1.91482
	0	100	0		0	100	0.29126			0	100	1.20053
	20	10	3.08176		20	10	2.66835			20	10	2.29407
	20	20	9.24424		20	20	3.16153			20	20	5.10985
	20	30	14.3946		20	30	3.18544			20	30	1.72098
	20	40	6.07673		20	40	3.00614			20	40	6.15287
	20	50	1.87701		20	50	1.41098			20	50	3.64796
	20	60	0.382544		20	60	0.768751			20	60	0.751627
	20	70	0.0876041		20	70	0.285829			20	70	0.824981
	20	80	0.403175		20	80	1.29488			20	80	0.0798295
	20	90	0.120778		20	90	0.259845			20	90	0.628772
	20	100	0.144825		20	100	0.181891			20	100	0.371006
	40	10	1.71217		40	10	1.75619			40	10	2.43056
	40	20	3.91898		40	20	2.93287			40	20	3.54766
	40	30	3.29223		40	30	3.97537			40	30	2.8718
	40	40	6.65982		40	40	2.61664			40	40	1.01911
	40	50	3.33719		40	50	1.30733			40	50	0.661253
	40	60	0.50953		40	60	0.264886			40	60	0.106266
	40	70	0.680534		40	70	0.172773			40	70	0.0259182
	40	80	0.325014		40	80	0.129922			40	80	0.18886
	40	90	0.068942		40	90	0.159986			40	90	0.889423
	40	100	0		40	100	0.665255			40	100	0
	-20	10	2.72993		-20	10	1.86197			-20	10	2.34242
	-20	20	5.17273		-20	20	2.58769			-20	20	4.16505
	-20	30	8.3101		-20	30	2.15123			-20	30	2.40159
	-20	40	5.14467		-20	40	3.72643			-20	40	1.53727
	-20	50	4.26197		-20	50	2.36765			-20	50	1.31614
	-20	60	1.63749		-20	60	1.3348			-20	60	0.634489
	-20	70	0.171061		-20	70	2.78839			-20	70	0
	-20	80	0		-20	80	0.496589			-20	80	0
	-20	90	0		-20	90	0.53289			-20	90	0.106783
	-20	100	0.608323		-20	100	0.233471			-20	100	0.0647949
	-40	10	4.896		-40	10	1.27103			-40	10	0.39551
	-40	20	2.427		-40	20	6.89758			-40	20	1.73187
	-40	30	3.40683		-40	30	2.16781			-40	30	4.6216
	-40	40	2.03407		-40	40	0.617885			-40	40	3.39383
	-40	50	0.308955		-40	50	0.58886			-40	50	5.04723
	-40	60	1.69278		-40	60	0.375814			-40	60	0.469644
	-40	70	0		-40	70	0.10834			-40	70	0.79102
	-40	80	0		-40	80	0.113524			-40	80	0.374254
	-40	90	0.185576		-40	90	0.129922			-40	90	0.181891
	-40	100	0		-40	100	0.103938			-40	100	0.1005

## Sheet: 9.3spatial distribution
	x	y	SSTC		x	y	ScSTC			x	y	DSC
	0	10	2.17404		0	10	6.97579			0	10	1.67743
	0	20	12.0363		0	20	2.29066			0	20	1.59553
	0	30	1.89619		0	30	2.42077			0	30	1.62302
	0	40	1.68314		0	40	2.61508			0	40	2.62703
	0	50	0.647949		0	50	1.8765			0	50	1.37159
	0	60	0.142551		0	60	1.44209			0	60	0.541698
	0	70	0.0647949		0	70	1.22748			0	70	0.577973
	0	80	0.483129		0	80	1.546			0	80	0.601827
	0	90	0.69046		0	90	1.52079			0	90	1.53023
	0	100	0.209939		0	100	0.259702			0	100	1.52919
	0	110	0.0466525		0	110	0.509478			0	110	0.379451
	0	120	0.29391		0	120	0.441658			0	120	0.851667
	20	10	0.873442		20	10	0.895217			20	10	1.55509
	20	20	4.41139		20	20	3.31068			20	20	1.65669
	20	30	1.50949		20	30	2.18542			20	30	0.618924
	20	40	1.54007		20	40	2.27097			20	40	1.02584
	20	50	0.417285		20	50	1.21454			20	50	0.581611
	20	60	0.312048		20	60	0.92788			20	60	0.956385
	20	70	0		20	70	0.675441			20	70	0.0896776
	20	80	0.366485		20	80	0.0995258			20	80	0.64018
	20	90	0.201125		20	90	0.175725			20	90	0.149923
	20	100	0		20	100	0.751627			20	100	0.311528
	20	110	0		20	110	0.819031			20	110	0.110413
	20	120	0.58886		20	120	0.385142			20	120	0.217714
	40	10	3.78828		40	10	2.3088			40	10	1.40114
	40	20	4.88248		40	20	1.70336			40	20	0.767711
	40	30	3.42579		40	30	2.69615			40	30	1.55665
	40	40	0.246224		40	40	0.837168			40	40	0.862555
	40	50	0.435942		40	50	0.349387			40	50	0.234302
	40	60	0.508516		40	60	0.243113			40	60	0.182983
	40	70	2.93599		40	70	0.160176			40	70	0.195424
	40	80	0		40	80	0.109376			40	80	0.0642778
	40	90	0.651587		40	90	0.254001			40	90	0.0311008
	40	100	0.28718		40	100	0.146178			40	100	0.162767
	40	110	0		40	110	0.0279931			40	110	0
	40	120	0.0507997		40	120	0.0938248			40	120	0
	-20	10	1.26222		-20	10	0.901947			-20	10	0.745936
	-20	20	3.99459		-20	20	2.38345			-20	20	1.40062
	-20	30	4.58496		-20	30	0.781171			-20	30	1.849
	-20	40	3.17037		-20	40	0.842339			-20	40	1.40165
	-20	50	0.642258		-20	50	1.5328			-20	50	1.129
	-20	60	0.242596		-20	60	0.278372			-20	60	0.429212
	-20	70	0.317245		-20	70	0.290792			-20	70	1.05427
	-20	80	0.702387		-20	80	0.0611675			-20	80	0.19387
	-20	90	0.210456		-20	90	0.731931			-20	90	0.102119
	-20	100	0.250891		-20	100	0.53289			-20	100	0.910782
	-20	110	0		-20	110	0.516286			-20	110	0.24778
	-20	120	0		-20	120	0			-20	120	0.174688
	-40	10	4.69981		-40	10	1.86353			-40	10	0.38774
	-40	20	5.3936		-40	20	1.50585			-40	20	0.890566
	-40	30	3.16231		-40	30	1.47319			-40	30	0.855305
	-40	40	0.153955		-40	40	0.816432			-40	40	0.360795
	-40	50	1.00615		-40	50	0.572282			-40	50	0.973483
	-40	60	0.196981		-40	60	0.367005			-40	60	0.622042
	-40	70	0.520443		-40	70	0.570723			-40	70	0.272655
	-40	80	0.365446		-40	80	0.577453			-40	80	0.0606478
	-40	90	1.61057		-40	90	0.823682			-40	90	0.0352479
	-40	100	0.559836		-40	100	0.537541			-40	100	0.302719
	-40	110	0.0155509		-40	110	0.382024			-40	110	0.419883
	-40	120	0.149808		-40	120	0.181946			-40	120	0

## Sheet: 5.29spatial distribution
t	x	y	z		t	x	y	z		t	x	y	z
SSTC	0	10	0.907144		ScSTC	0	10	1.8205		DSC	0	10	2.37758
SSTC	0	20	0.0798295		ScSTC	0	20	0.448908		DSC	0	20	1.40132
SSTC	0	30	0.189032		ScSTC	0	30	0.389819		DSC	0	30	1.84919
SSTC	0	40	0		ScSTC	0	40	0.489859		DSC	0	40	0.0979719
SSTC	0	50	0		ScSTC	0	50	0.0704985		DSC	0	50	0.239486
SSTC	0	60	0		ScSTC	0	60	0.21564		DSC	0	60	0.00311008
SSTC	0	70	0		ScSTC	0	70	0		DSC	0	70	0
SSTC	0	80	0		ScSTC	0	80	0		DSC	0	80	0
SSTC	0	90	0		ScSTC	0	90	0		DSC	0	90	0
SSTC	0	100	0		ScSTC	0	100	0		DSC	0	100	0
SSTC	10	10	2.97081		ScSTC	10	10	3.1184		DSC	10	10	3.49725
SSTC	10	20	0.591978		ScSTC	10	20	0.821084		DSC	10	20	1.01532
SSTC	10	30	0.145142		ScSTC	10	30	0.328652		DSC	10	30	0
SSTC	10	40	0		ScSTC	10	40	0.258148		DSC	10	40	0.051969
SSTC	10	50	0		ScSTC	10	50	0		DSC	10	50	0.124408
SSTC	10	60	0		ScSTC	10	60	0		DSC	10	60	0.16484
SSTC	10	70	0		ScSTC	10	70	0		DSC	10	70	0
SSTC	10	80	0		ScSTC	10	80	0		DSC	10	80	0
SSTC	10	90	0		ScSTC	10	90	0		DSC	10	90	0
SSTC	10	100	0		ScSTC	10	100	0		DSC	10	100	0
SSTC	20	10	0.324494		ScSTC	20	10	1.14074		DSC	20	10	0
SSTC	20	20	0.257111		ScSTC	20	20	0.493497		DSC	20	20	0
SSTC	20	30	0.0389767		ScSTC	20	30	0.265405		DSC	20	30	0
SSTC	20	40	0.440255		ScSTC	20	40	0.29443		DSC	20	40	0.0259845
SSTC	20	50	0		ScSTC	20	50	0.379088		DSC	20	50	0
SSTC	20	60	0		ScSTC	20	60	0.107129		DSC	20	60	0
SSTC	20	70	0		ScSTC	20	70	0		DSC	20	70	0
SSTC	20	80	0		ScSTC	20	80	0		DSC	20	80	0
SSTC	20	90	0		ScSTC	20	90	0		DSC	20	90	0
SSTC	20	100	0		ScSTC	20	100	0		DSC	20	100	0
SSTC	30	10	1.67434		ScSTC	30	10	0.745079		DSC	30	10	0
SSTC	30	20	0		ScSTC	30	20	1.35293		DSC	30	20	0
SSTC	30	30	0.0435422		ScSTC	30	30	0.0933051		DSC	30	30	0.675597
SSTC	30	40	0.144105		ScSTC	30	40	0		DSC	30	40	0
SSTC	30	50	0		ScSTC	30	50	0		DSC	30	50	0.831451
SSTC	30	60	0		ScSTC	30	60	0		DSC	30	60	0
SSTC	30	70	0		ScSTC	30	70	0		DSC	30	70	0
SSTC	30	80	0		ScSTC	30	80	0		DSC	30	80	0
SSTC	30	90	0		ScSTC	30	90	0		DSC	30	90	0
SSTC	30	100	0		ScSTC	30	100	0		DSC	30	100	0
SSTC	40	10	0		ScSTC	40	10	0.138923		DSC	40	10	0.475334
SSTC	40	20	0		ScSTC	40	20	0.213566		DSC	40	20	0.244324
SSTC	40	30	0		ScSTC	40	30	0		DSC	40	30	0
SSTC	40	40	0		ScSTC	40	40	0.318284		DSC	40	40	0.000518364
SSTC	40	50	0		ScSTC	40	50	0		DSC	40	50	0.000345568
SSTC	40	60	0		ScSTC	40	60	0		DSC	40	60	0
SSTC	40	70	0		ScSTC	40	70	0		DSC	40	70	0
SSTC	40	80	0		ScSTC	40	80	0		DSC	40	80	0
SSTC	40	90	0		ScSTC	40	90	0		DSC	40	90	0
SSTC	40	100	0		ScSTC	40	100	0		DSC	40	100	0
SSTC	-10	10	0.733672		ScSTC	-10	10	1.49808		DSC	-10	10	1.44487
SSTC	-10	20	0.23386		ScSTC	-10	20	0.363887		DSC	-10	20	1.35571
SSTC	-10	30	0		ScSTC	-10	30	0.115077		DSC	-10	30	0.162767
SSTC	-10	40	0		ScSTC	-10	40	0.319323		DSC	-10	40	0
SSTC	-10	50	0		ScSTC	-10	50	0		DSC	-10	50	0.0779534
SSTC	-10	60	0		ScSTC	-10	60	0		DSC	-10	60	0
SSTC	-10	70	0		ScSTC	-10	70	0		DSC	-10	70	0
SSTC	-10	80	0		ScSTC	-10	80	0		DSC	-10	80	0
SSTC	-10	90	0		ScSTC	-10	90	0		DSC	-10	90	0
SSTC	-10	100	0		ScSTC	-10	100	0		DSC	-10	100	0
SSTC	-20	10	0.129922		ScSTC	-20	10	0.224971		DSC	-20	10	0.281984
SSTC	-20	20	0.543595		ScSTC	-20	20	0.308955		DSC	-20	20	1.00459
SSTC	-20	30	0		ScSTC	-20	30	0.0389767		DSC	-20	30	0.490379
SSTC	-20	40	0		ScSTC	-20	40	0		DSC	-20	40	0.168987
SSTC	-20	50	0		ScSTC	-20	50	0		DSC	-20	50	0
SSTC	-20	60	0		ScSTC	-20	60	0		DSC	-20	60	0
SSTC	-20	70	0		ScSTC	-20	70	0		DSC	-20	70	0
SSTC	-20	80	0		ScSTC	-20	80	0		DSC	-20	80	0
SSTC	-20	90	0		ScSTC	-20	90	0		DSC	-20	90	0
SSTC	-20	100	0		ScSTC	-20	100	0		DSC	-20	100	0
SSTC	-30	10	0		ScSTC	-30	10	0		DSC	-30	10	0
SSTC	-30	20	0.0974522		ScSTC	-30	20	0		DSC	-30	20	0
SSTC	-30	30	0		ScSTC	-30	30	0		DSC	-30	30	0
SSTC	-30	40	0		ScSTC	-30	40	0		DSC	-30	40	0.16173
SSTC	-30	50	0		ScSTC	-30	50	0		DSC	-30	50	0.0383583
SSTC	-30	60	0		ScSTC	-30	60	0		DSC	-30	60	0
SSTC	-30	70	0		ScSTC	-30	70	0		DSC	-30	70	0
SSTC	-30	80	0		ScSTC	-30	80	0		DSC	-30	80	0
SSTC	-30	90	0		ScSTC	-30	90	0		DSC	-30	90	0
SSTC	-30	100	0		ScSTC	-30	100	0		DSC	-30	100	0
SSTC	-40	10	0.089158		ScSTC	-40	10	0		DSC	-40	10	0
SSTC	-40	20	0		ScSTC	-40	20	0		DSC	-40	20	0
SSTC	-40	30	0.102636		ScSTC	-40	30	0		DSC	-40	30	0
SSTC	-40	40	0		ScSTC	-40	40	0		DSC	-40	40	0
SSTC	-40	50	0		ScSTC	-40	50	0		DSC	-40	50	0
SSTC	-40	60	0		ScSTC	-40	60	0		DSC	-40	60	0
SSTC	-40	70	0		ScSTC	-40	70	0		DSC	-40	70	0
SSTC	-40	80	0		ScSTC	-40	80	0		DSC	-40	80	0
SSTC	-40	90	0		ScSTC	-40	90	0		DSC	-40	90	0
SSTC	-40	100	0		ScSTC	-40	100	0		DSC	-40	100	0

## Sheet: 6.29
t	x	y	z			t	x	y	z					x	y	z
SSTC	0	10	1.94959			ScSTC	0	10	1.47527				DSC	0	10	1.30886
SSTC	0	20	2.50631			ScSTC	0	20	1.79407				DSC	0	20	1.20002
SSTC	0	30	0.724161			ScSTC	0	30	0.946537				DSC	0	30	2.67796
SSTC	0	40	2.37672			ScSTC	0	40	1.22647				DSC	0	40	1.18084
SSTC	0	50	0.293391			ScSTC	0	50	1.24253				DSC	0	50	1.02179
SSTC	0	60	0			ScSTC	0	60	0.146178				DSC	0	60	1.8879
SSTC	0	70	0.252444			ScSTC	0	70	0.724681				DSC	0	70	0
SSTC	0	80	0			ScSTC	0	80	0				DSC	0	80	1.15647
SSTC	0	90	0			ScSTC	0	90	0.157583				DSC	0	90	0.952227
SSTC	0	100	0			ScSTC	0	100	0				DSC	0	100	0
SSTC	10	10	1.3177			ScSTC	10	10	0.989567				DSC	10	10	4.32694
SSTC	10	20	1.87234			ScSTC	10	20	1.13625				DSC	10	20	5.37541
SSTC	10	30	1.80857			ScSTC	10	30	0.965687				DSC	10	30	1.90708
SSTC	10	40	3.97173			ScSTC	10	40	0.819031				DSC	10	40	1.25081
SSTC	10	50	0.824721			ScSTC	10	50	0.450987				DSC	10	50	0.741259
SSTC	10	60	1.28244			ScSTC	10	60	0.138404				DSC	10	60	0.0730865
SSTC	10	70	0			ScSTC	10	70	0.541179				DSC	10	70	0.559836
SSTC	10	80	1.83502			ScSTC	10	80	0				DSC	10	80	0.83457
SSTC	10	90	0			ScSTC	10	90	0				DSC	10	90	0.643298
SSTC	10	100	0			ScSTC	10	100	0				DSC	10	100	1.94075
SSTC	20	10	0.87035			ScSTC	20	10	1.17668				DSC	20	10	1.32183
SSTC	20	20	2.53273			ScSTC	20	20	1.03413				DSC	20	20	5.16857
SSTC	20	30	4.61874			ScSTC	20	30	1.5831				DSC	20	30	1.84695
SSTC	20	40	0			ScSTC	20	40	1.27155				DSC	20	40	3.11216
SSTC	20	50	0.905065			ScSTC	20	50	0.662474				DSC	20	50	0
SSTC	20	60	0.250891			ScSTC	20	60	0.608037				DSC	20	60	0.142551
SSTC	20	70	0			ScSTC	20	70	0.103673				DSC	20	70	0
SSTC	20	80	0.867232			ScSTC	20	80	0.741675				DSC	20	80	0
SSTC	20	90	1.21802			ScSTC	20	90	0				DSC	20	90	0.111967
SSTC	20	100	0			ScSTC	20	100	0				DSC	20	100	0
SSTC	30	10	0.793098			ScSTC	30	10	3.16309				DSC	30	10	2.43994
SSTC	30	20	2.67017			ScSTC	30	20	1.31198				DSC	30	20	2.58096
SSTC	30	30	1.95892			ScSTC	30	30	1.20934				DSC	30	30	2.77332
SSTC	30	40	0.848575			ScSTC	30	40	0.810196				DSC	30	40	3.17245
SSTC	30	50	1.83295			ScSTC	30	50	0.725721				DSC	30	50	2.23248
SSTC	30	60	0			ScSTC	30	60	0.450987				DSC	30	60	0
SSTC	30	70	0			ScSTC	30	70	0.0990087				DSC	30	70	0
SSTC	30	80	0			ScSTC	30	80	0.235856				DSC	30	80	0
SSTC	30	90	0			ScSTC	30	90	0.269043				DSC	30	90	0
SSTC	30	100	0.237412			ScSTC	30	100	0.199054				DSC	30	100	0
SSTC	40	10	1.36538			ScSTC	40	10	1.58103				DSC	40	10	1.97082
SSTC	40	20	1.79095			ScSTC	40	20	2.13101				DSC	40	20	1.88582
SSTC	40	30	2.03458			ScSTC	40	30	1.68263				DSC	40	30	3.70643
SSTC	40	40	0.735569			ScSTC	40	40	1.3488				DSC	40	40	2.48557
SSTC	40	50	0.715872			ScSTC	40	50	1.33584				DSC	40	50	1.7163
SSTC	40	60	0.809183			ScSTC	40	60	0.748015				DSC	40	60	0
SSTC	40	70	0.582208			ScSTC	40	70	1.47145				DSC	40	70	0
SSTC	40	80	0.541179			ScSTC	40	80	0.485702				DSC	40	80	0.619444
SSTC	40	90	0			ScSTC	40	90	0				DSC	40	90	0
SSTC	40	100	0			ScSTC	40	100	0.926321				DSC	40	100	0
SSTC	-10	10	1.59708			ScSTC	-10	10	1.85264				DSC	-10	10	0.921644
SSTC	-10	20	1.47683			ScSTC	-10	20	1.44572				DSC	-10	20	3.23663
SSTC	-10	30	1.18757			ScSTC	-10	30	0.978679				DSC	-10	30	4.77569
SSTC	-10	40	1.54732			ScSTC	-10	40	0.701347				DSC	-10	40	0.785329
SSTC	-10	50	0			ScSTC	-10	50	0.256592				DSC	-10	50	0
SSTC	-10	60	0.383063			ScSTC	-10	60	0.571243				DSC	-10	60	0
SSTC	-10	70	1.30058			ScSTC	-10	70	0				DSC	-10	70	0.0829399
SSTC	-10	80	0.261248			ScSTC	-10	80	0				DSC	-10	80	0
SSTC	-10	90	0.470683			ScSTC	-10	90	1.1798				DSC	-10	90	0.232229
SSTC	-10	100	0.0886409			ScSTC	-10	100	0.170024				DSC	-10	100	2.18025
SSTC	-20	10	0.661435			ScSTC	-20	10	1.02171				DSC	-20	10	3.29483
SSTC	-20	20	1.18604			ScSTC	-20	20	1.51518				DSC	-20	20	4.60263
SSTC	-20	30	0.815393			ScSTC	-20	30	0.862555				DSC	-20	30	2.40471
SSTC	-20	40	0.249854			ScSTC	-20	40	0.342631				DSC	-20	40	2.37257
SSTC	-20	50	0.243633			ScSTC	-20	50	0.157583				DSC	-20	50	0.11093
SSTC	-20	60	0			ScSTC	-20	60	0				DSC	-20	60	0
SSTC	-20	70	0			ScSTC	-20	70	0.691499				DSC	-20	70	0.0409515
SSTC	-20	80	1.56702			ScSTC	-20	80	0				DSC	-20	80	0
SSTC	-20	90	1.07768			ScSTC	-20	90	0				DSC	-20	90	0
SSTC	-20	100	0			ScSTC	-20	100	0.306357				DSC	-20	100	0
SSTC	-30	10	0.232229			ScSTC	-30	10	0.648469				DSC	-30	10	3.72228
SSTC	-30	20	0.959503			ScSTC	-30	20	0.731411				DSC	-30	20	0.717925
SSTC	-30	30	1.79719			ScSTC	-30	30	0.461354				DSC	-30	30	1.48979
SSTC	-30	40	0.712754			ScSTC	-30	40	0.229635				DSC	-30	40	0
SSTC	-30	50	0.461225			ScSTC	-30	50	0.0549468				DSC	-30	50	0
SSTC	-30	60	0			ScSTC	-30	60	0.834648				DSC	-30	60	1.79558
SSTC	-30	70	0			ScSTC	-30	70	0.580571				DSC	-30	70	0
SSTC	-30	80	0.261768			ScSTC	-30	80	0				DSC	-30	80	0
SSTC	-30	90	0			ScSTC	-30	90	0				DSC	-30	90	0.540659
SSTC	-30	100	0.329691			ScSTC	-30	100	0				DSC	-30	100	2.0548
SSTC	-40	10	0.430771			ScSTC	-40	10	0.411594				DSC	-40	10	0.78998
SSTC	-40	20	1.50689			ScSTC	-40	20	0.529772				DSC	-40	20	1.17203
SSTC	-40	30	1.2472			ScSTC	-40	30	0.390859				DSC	-40	30	1.44417
SSTC	-40	40	1.52243			ScSTC	-40	40	0				DSC	-40	40	1.69507
SSTC	-40	50	0.286141			ScSTC	-40	50	0				DSC	-40	50	0.986449
SSTC	-40	60	0			ScSTC	-40	60	0.642258				DSC	-40	60	0.696696
SSTC	-40	70	0.315685			ScSTC	-40	70	0				DSC	-40	70	0.49607
SSTC	-40	80	0.169939			ScSTC	-40	80	0.256074				DSC	-40	80	0
SSTC	-40	90	0.089158			ScSTC	-40	90	0.129592				DSC	-40	90	0
SSTC	-40	100	0			ScSTC	-40	100	0				DSC	-40	100	0

## Sheet: 7.13
t	x	y	z			t	x	y	z			t	x	y	z
SSTC	0	10	7.54667			ScSTC	0	10	4.41554			ScSTC	0	10	14.5199
SSTC	0	20	3.58716			ScSTC	0	20	6.05412			ScSTC	0	20	18.5119
SSTC	0	30	1.383			ScSTC	0	30	9.56463			ScSTC	0	30	14.5666
SSTC	0	40	3.39123			ScSTC	0	40	3.60119			ScSTC	0	40	3.22467
SSTC	0	50	1.33272			ScSTC	0	50	3.0802			ScSTC	0	50	0.716912
SSTC	0	60	0.505398			ScSTC	0	60	1.8739			ScSTC	0	60	1.24045
SSTC	0	70	0			ScSTC	0	70	0.307396			ScSTC	0	70	0.854785
SSTC	0	80	1.09325			ScSTC	0	80	0.0347309			ScSTC	0	80	0.543258
SSTC	0	90	0.442178			ScSTC	0	90	0.106783			ScSTC	0	90	0.158103
SSTC	0	100	0			ScSTC	0	100	0			ScSTC	0	100	0.505918
SSTC	20	10	5.64721			ScSTC	20	10	3.66953			ScSTC	20	10	3.50219
SSTC	20	20	9.80992			ScSTC	20	20	6.7991			ScSTC	20	20	11.7455
SSTC	20	30	5.39464			ScSTC	20	30	3.52272			ScSTC	20	30	15.4104
SSTC	20	40	6.09258			ScSTC	20	40	1.5354			ScSTC	20	40	9.69819
SSTC	20	50	2.86037			ScSTC	20	50	2.81776			ScSTC	20	50	2.2435
SSTC	20	60	1.76349			ScSTC	20	60	0			ScSTC	20	60	0.0311008
SSTC	20	70	2.00452			ScSTC	20	70	0.857384			ScSTC	20	70	0.264886
SSTC	20	80	0.471203			ScSTC	20	80	0			ScSTC	20	80	0
SSTC	20	90	0.35895			ScSTC	20	90	0.427133			ScSTC	20	90	0
SSTC	20	100	0.209939			ScSTC	20	100	0.201125			ScSTC	20	100	0
SSTC	40	10	2.45655			ScSTC	40	10	1.46025			ScSTC	40	10	3.54714
SSTC	40	20	2.61196			ScSTC	40	20	2.93755			ScSTC	40	20	12.1415
SSTC	40	30	5.37723			ScSTC	40	30	3.03525			ScSTC	40	30	13.541
SSTC	40	40	2.84894			ScSTC	40	40	1.18032			ScSTC	40	40	7.67322
SSTC	40	50	0.919591			ScSTC	40	50	0.191662			ScSTC	40	50	0.530811
SSTC	40	60	1.09738			ScSTC	40	60	0.122719			ScSTC	40	60	0
SSTC	40	70	0.938248			ScSTC	40	70	0.16225			ScSTC	40	70	0.913874
SSTC	40	80	0.255555			ScSTC	40	80	0.177799			ScSTC	40	80	0
SSTC	40	90	0			ScSTC	40	90	0.0800062			ScSTC	40	90	0
SSTC	40	100	0.922683			ScSTC	40	100	0.144624			ScSTC	40	100	0
SSTC	-20	10	1.76814			ScSTC	-20	10	1.60072			ScSTC	-20	10	7.89746
SSTC	-20	20	7.81821			ScSTC	-20	20	5.31435			ScSTC	-20	20	13.2274
SSTC	-20	30	5.61005			ScSTC	-20	30	3.41982			ScSTC	-20	30	15.9324
SSTC	-20	40	3.61184			ScSTC	-20	40	1.37003			ScSTC	-20	40	1.20726
SSTC	-20	50	0.588341			ScSTC	-20	50	0.873962			ScSTC	-20	50	0.693058
SSTC	-20	60	0.413127			ScSTC	-20	60	1.30629			ScSTC	-20	60	0
SSTC	-20	70	0.15197			ScSTC	-20	70	1.32882			ScSTC	-20	70	0.0497629
SSTC	-20	80	0.175725			ScSTC	-20	80	3.64406			ScSTC	-20	80	0
SSTC	-20	90	0			ScSTC	-20	90	0.177282			ScSTC	-20	90	0.357676
SSTC	-20	100	0			ScSTC	-20	100	0			ScSTC	-20	100	1.79082
SSTC	-40	10	1.10257			ScSTC	-40	10	0.492458			ScSTC	-40	10	0.798815
SSTC	-40	20	4.9173			ScSTC	-40	20	1.96253			ScSTC	-40	20	4.37579
SSTC	-40	30	1.55044			ScSTC	-40	30	1.57066			ScSTC	-40	30	3.2821
SSTC	-40	40	0			ScSTC	-40	40	1.58464			ScSTC	-40	40	1.44988
SSTC	-40	50	0.286661			ScSTC	-40	50	0.631891			ScSTC	-40	50	1.9729
SSTC	-40	60	0			ScSTC	-40	60	0			ScSTC	-40	60	0.0326573
SSTC	-40	70	0			ScSTC	-40	70	1.3488			ScSTC	-40	70	0.166397
SSTC	-40	80	0			ScSTC	-40	80	1.10309			ScSTC	-40	80	0.118848
SSTC	-40	90	0			ScSTC	-40	90	0			ScSTC	-40	90	0
SSTC	-40	100	0.203718			ScSTC	-40	100	0			ScSTC	-40	100	0

## Sheet: 8.14
t	x	y	z			t	x	y	z			t	x	y	z
SSTC	0	10	3.43827			ScSTC	0	10	0.805779			DSC	0	10	3.87377
SSTC	0	20	1.80548			ScSTC	0	20	3.43255			DSC	0	20	2.37153
SSTC	0	30	1.75829			ScSTC	0	30	5.22002			DSC	0	30	6.73622
SSTC	0	40	2.76241			ScSTC	0	40	3.31432			DSC	0	40	3.32835
SSTC	0	50	1.39233			ScSTC	0	50	0.620483			DSC	0	50	1.73888
SSTC	0	60	0.33798			ScSTC	0	60	0.0756824			DSC	0	60	0.132703
SSTC	0	70	0.796087			ScSTC	0	70	0.505918			DSC	0	70	0.213029
SSTC	0	80	0.48209			ScSTC	0	80	0.58265			DSC	0	80	0.300147
SSTC	0	90	0.534449			ScSTC	0	90	0.251927			DSC	0	90	0.470631
SSTC	0	100	0.650547			ScSTC	0	100	0.156019			DSC	0	100	0.0824202
SSTC	0	110	0			ScSTC	0	110	0.125139			DSC	0	110	0.261534
SSTC	0	120	0.153516			ScSTC	0	120	0			DSC	0	120	0.272135
SSTC	20	10	1.22491			ScSTC	20	10	1.69712			DSC	20	10	5.50845
SSTC	20	20	1.93402			ScSTC	20	20	5.754			DSC	20	20	4.10763
SSTC	20	30	1.88115			ScSTC	20	30	5.67917			DSC	20	30	1.91173
SSTC	20	40	1.99727			ScSTC	20	40	1.60641			DSC	20	40	2.33057
SSTC	20	50	1.11915			ScSTC	20	50	0.352479			DSC	20	50	0.410035
SSTC	20	60	0.697216			ScSTC	20	60	0.214603			DSC	20	60	0.0860502
SSTC	20	70	0.459276			ScSTC	20	70	0.0409515			DSC	20	70	0.386181
SSTC	20	80	0.982811			ScSTC	20	80	0			DSC	20	80	0.263846
SSTC	20	90	0.163286			ScSTC	20	90	0			DSC	20	90	0.193351
SSTC	20	100	0			ScSTC	20	100	0			DSC	20	100	0
SSTC	20	110	0			ScSTC	20	110	0.144105			DSC	20	110	0
SSTC	20	120	0.11093			ScSTC	20	120	0			DSC	20	120	0.0813834
SSTC	40	10	2.35339			ScSTC	40	10	3.51596			DSC	40	10	2.22069
SSTC	40	20	1.35917			ScSTC	40	20	9.82031			DSC	40	20	3.87948
SSTC	40	30	3.4089			ScSTC	40	30	4.79154			DSC	40	30	2.30932
SSTC	40	40	2.22121			ScSTC	40	40	0.941158			DSC	40	40	0.415726
SSTC	40	50	0.601827			ScSTC	40	50	0.177869			DSC	40	50	0.468084
SSTC	40	60	0.236376			ScSTC	40	60	0			DSC	40	60	0
SSTC	40	70	0.124926			ScSTC	40	70	0.222897			DSC	40	70	0.0362847
SSTC	40	80	0.58265			ScSTC	40	80	0			DSC	40	80	0.177799
SSTC	40	90	0.0616846			ScSTC	40	90	0.0953786			DSC	40	90	0.357676
SSTC	40	100	0.10834			ScSTC	40	100	0.144624			DSC	40	100	0.331744
SSTC	40	110	0			ScSTC	40	110	0.153955			DSC	40	110	0.134257
SSTC	40	120	0.141514			ScSTC	40	120	0.00725721			DSC	40	120	0.305837
SSTC	-20	10	1.09065			ScSTC	-20	10	4.99162			DSC	-20	10	1.17567
SSTC	-20	20	2.62703			ScSTC	-20	20	6.47533			DSC	-20	20	1.23372
SSTC	-20	30	2.02837			ScSTC	-20	30	2.07762			DSC	-20	30	3.85038
SSTC	-20	40	1.64892			ScSTC	-20	40	0			DSC	-20	40	2.19943
SSTC	-20	50	1.27571			ScSTC	-20	50	0.43854			DSC	-20	50	0.685808
SSTC	-20	60	0.615313			ScSTC	-20	60	0.414686			DSC	-20	60	0.397069
SSTC	-20	70	0.915953			ScSTC	-20	70	0.291832			DSC	-20	70	0.786368
SSTC	-20	80	0.227564			ScSTC	-20	80	0.636048			DSC	-20	80	0.34575
SSTC	-20	90	0.371162			ScSTC	-20	90	0			DSC	-20	90	0.216677
SSTC	-20	100	0.8413			ScSTC	-20	100	0			DSC	-20	100	0.160693
SSTC	-20	110	0.69046			ScSTC	-20	110	0.13322			DSC	-20	110	0.0974522
SSTC	-20	120	0.117151			ScSTC	-20	120	0.07694			DSC	-20	120	0.216677
SSTC	-40	10	0.658317			ScSTC	-40	10	0.794138			DSC	-40	10	1.49497
SSTC	-40	20	1.62354			ScSTC	-40	20	1.95216			DSC	-40	20	2.19527
SSTC	-40	30	1.52867			ScSTC	-40	30	1.64063			DSC	-40	30	2.47312
SSTC	-40	40	1.40269			ScSTC	-40	40	0.172098			DSC	-40	40	1.00097
SSTC	-40	50	0.366485			ScSTC	-40	50	0.0262443			DSC	-40	50	0.152919
SSTC	-40	60	0.263327			ScSTC	-40	60	0			DSC	-40	60	0.19387
SSTC	-40	70	0.354039			ScSTC	-40	70	0.611155			DSC	-40	70	0.0647949
SSTC	-40	80	0.0549468			ScSTC	-40	80	0.194208			DSC	-40	80	0.251408
SSTC	-40	90	0.422482			ScSTC	-40	90	0.0378412			DSC	-40	90	0.763034
SSTC	-40	100	0			ScSTC	-40	100	0.451506			DSC	-40	100	0.38774
SSTC	-40	110	0			ScSTC	-40	110	0.322415			DSC	-40	110	0.124926
SSTC	-40	120	0.538061			ScSTC	-40	120	0.248297			DSC	-40	120	0.180909

## Sheet: 9.13
t	x	y	z			t	x	y	z			t	x	y	z
SSTC	0	10	3.51752			ScSTC	0	10	1.50793			DSC	0	10	1.14301
SSTC	0	20	6.03568			ScSTC	0	20	2.37257			DSC	0	20	3.00692
SSTC	0	30	1.96617			ScSTC	0	30	0.821603			DSC	0	30	2.71616
SSTC	0	40	3.42787			ScSTC	0	40	1.16062			DSC	0	40	1.44469
SSTC	0	50	3.5752			ScSTC	0	50	1.21815			DSC	0	50	0.996297
SSTC	0	60	3.68824			ScSTC	0	60	1.65669			DSC	0	60	0.22238
SSTC	0	70	0.297548			ScSTC	0	70	0.251927			DSC	0	70	0.264366
SSTC	0	80	1.48234			ScSTC	0	80	0			DSC	0	80	1.27779
SSTC	0	90	3.3785			ScSTC	0	90	0.0642778			DSC	0	90	1.13004
SSTC	0	100	2.71434			ScSTC	0	100	0			DSC	0	100	0.10782
SSTC	0	110	2.37464			ScSTC	0	110	0			DSC	0	110	0.19076
SSTC	0	120	2.03149			ScSTC	0	120	0			DSC	0	120	0.255038
SSTC	20	10	1.27415			ScSTC	20	10	0			DSC	20	10	0.721043
SSTC	20	20	4.32901			ScSTC	20	20	1.07872			DSC	20	20	3.95562
SSTC	20	30	3.21896			ScSTC	20	30	0.721563			DSC	20	30	2.67276
SSTC	20	40	3.08176			ScSTC	20	40	0.326573			DSC	20	40	1.10361
SSTC	20	50	1.69076			ScSTC	20	50	0.162767			DSC	20	50	0.398108
SSTC	20	60	0.189203			ScSTC	20	60	0.0191797			DSC	20	60	0.615313
SSTC	20	70	1.0326			ScSTC	20	70	0.261768			DSC	20	70	0.273175
SSTC	20	80	1.17047			ScSTC	20	80	0.153436			DSC	20	80	1.02171
SSTC	20	90	0.857904			ScSTC	20	90	0			DSC	20	90	0.775377
SSTC	20	100	1.25227			ScSTC	20	100	0			DSC	20	100	0.663514
SSTC	20	110	0.475854			ScSTC	20	110	0			DSC	20	110	0.0528732
SSTC	20	120	0.556198			ScSTC	20	120	0			DSC	20	120	0.170544
SSTC	40	10	1.22551			ScSTC	40	10	0.512674			DSC	40	10	1.5862
SSTC	40	20	3.18882			ScSTC	40	20	1.03673			DSC	40	20	0.688381
SSTC	40	30	3.43099			ScSTC	40	30	0.575894			DSC	40	30	1.51258
SSTC	40	40	2.74942			ScSTC	40	40	0.368564			DSC	40	40	0.694097
SSTC	40	50	1.68418			ScSTC	40	50	0			DSC	40	50	0.392392
SSTC	40	60	0.719484			ScSTC	40	60	0.048209			DSC	40	60	0.399667
SSTC	40	70	1.00615			ScSTC	40	70	0.104193			DSC	40	70	0.144105
SSTC	40	80	1.23268			ScSTC	40	80	0.436461			DSC	40	80	0.16847
SSTC	40	90	2.14138			ScSTC	40	90	0.203718			DSC	40	90	0
SSTC	40	100	1.09065			ScSTC	40	100	0			DSC	40	100	0.289779
SSTC	40	110	0			ScSTC	40	110	0.0601307			DSC	40	110	0
SSTC	40	120	0			ScSTC	40	120	0			DSC	40	120	0
SSTC	-20	10	0.746456			ScSTC	-20	10	4.27081			DSC	-20	10	0.760436
SSTC	-20	20	1.91121			ScSTC	-20	20	2.61924			DSC	-20	20	0.918032
SSTC	-20	30	1.15854			ScSTC	-20	30	1.62473			DSC	-20	30	1.02428
SSTC	-20	40	1.83295			ScSTC	-20	40	1.84589			DSC	-20	40	0.641739
SSTC	-20	50	1.72358			ScSTC	-20	50	0.371682			DSC	-20	50	1.25185
SSTC	-20	60	1.13264			ScSTC	-20	60	0.707064			DSC	-20	60	0.144624
SSTC	-20	70	0.130629			ScSTC	-20	70	0.297548			DSC	-20	70	0.0767192
SSTC	-20	80	1.00666			ScSTC	-20	80	0.24778			DSC	-20	80	0.296509
SSTC	-20	90	0.21927			ScSTC	-20	90	0			DSC	-20	90	0.117668
SSTC	-20	100	0.0901947			ScSTC	-20	100	0			DSC	-20	100	1.04918
SSTC	-20	110	0.749548			ScSTC	-20	110	0			DSC	-20	110	0.629292
SSTC	-20	120	1.01134			ScSTC	-20	120	0			DSC	-20	120	1.98449
SSTC	-40	10	0.0881212			ScSTC	-40	10	0.511634			DSC	-40	10	0.924762
SSTC	-40	20	0.411074			ScSTC	-40	20	0.612714			DSC	-40	20	1.66706
SSTC	-40	30	0.285621			ScSTC	-40	30	1.35761			DSC	-40	30	1.07768
SSTC	-40	40	0.896776			ScSTC	-40	40	1.01547			DSC	-40	40	0.19024
SSTC	-40	50	0.751627			ScSTC	-40	50	0.113524			DSC	-40	50	0.208383
SSTC	-40	60	1.85836			ScSTC	-40	60	0			DSC	-40	60	0.181946
SSTC	-40	70	0.447349			ScSTC	-40	70	0.341098			DSC	-40	70	0.21927
SSTC	-40	80	0.0575374			ScSTC	-40	80	0.113524			DSC	-40	80	0
SSTC	-40	90	0.16536			ScSTC	-40	90	0			DSC	-40	90	0.0710156
SSTC	-40	100	0.118188			ScSTC	-40	100	0			DSC	-40	100	0.0611675
SSTC	-40	110	0.269563			ScSTC	-40	110	0.299107			DSC	-40	110	0.228081
SSTC	-40	120	0			ScSTC	-40	120	0			DSC	-40	120	0.311008

## Sheet: 9.29
t	x	y	z			t	x	y	z			t	x	y	z
SSTC	0	10	0.43129			ScSTC	0	10	0			DSC	0	10	0.154473
SSTC	0	20	2.78736			ScSTC	0	20	0			DSC	0	20	2.23001
SSTC	0	30	1.66137			ScSTC	0	30	0			DSC	0	30	0.217196
SSTC	0	40	1.78836			ScSTC	0	40	0			DSC	0	40	0.641219
SSTC	0	50	1.34101			ScSTC	0	50	0			DSC	0	50	0.960023
SSTC	0	60	0.252964			ScSTC	0	60	0			DSC	0	60	0.627733
SSTC	0	70	0.347828			ScSTC	0	70	0			DSC	0	70	0.0663514
SSTC	0	80	0.29443			ScSTC	0	80	0			DSC	0	80	1.00201
SSTC	0	90	0.207865			ScSTC	0	90	0			DSC	0	90	1.81117
SSTC	0	100	0.748509			ScSTC	0	100	0			DSC	0	100	1.66137
SSTC	0	110	0.111967			ScSTC	0	110	0			DSC	0	110	0.969871
SSTC	0	120	0.533409			ScSTC	0	120	0			DSC	0	120	1.27207
SSTC	20	10	1.14508			ScSTC	20	10	0			DSC	20	10	0.487781
SSTC	20	20	1.01807			ScSTC	20	20	0			DSC	20	20	1.40893
SSTC	20	30	1.36434			ScSTC	20	30	0			DSC	20	30	1.19588
SSTC	20	40	2.39434			ScSTC	20	40	0			DSC	20	40	0.506438
SSTC	20	50	1.36538			ScSTC	20	50	0			DSC	20	50	0.794657
SSTC	20	60	0.576933			ScSTC	20	60	0			DSC	20	60	0.321896
SSTC	20	70	0.503865			ScSTC	20	70	0			DSC	20	70	0.104193
SSTC	20	80	0.925281			ScSTC	20	80	0			DSC	20	80	1.85784
SSTC	20	90	0.0974522			ScSTC	20	90	0			DSC	20	90	0.311008
SSTC	20	100	0.0922683			ScSTC	20	100	0			DSC	20	100	1.17099
SSTC	20	110	0.160693			ScSTC	20	110	0			DSC	20	110	1.00666
SSTC	20	120	0.309995			ScSTC	20	120	0			DSC	20	120	1.4167
SSTC	40	10	0.432823			ScSTC	40	10	0			DSC	40	10	1.27311
SSTC	40	20	1.9024			ScSTC	40	20	0			DSC	40	20	1.17047
SSTC	40	30	0.670763			ScSTC	40	30	0			DSC	40	30	1.5639
SSTC	40	40	1.89567			ScSTC	40	40	0			DSC	40	40	1.33428
SSTC	40	50	2.33938			ScSTC	40	50	0			DSC	40	50	1.56858
SSTC	40	60	0.194387			ScSTC	40	60	0			DSC	40	60	0.217196
SSTC	40	70	0.92684			ScSTC	40	70	0			DSC	40	70	0
SSTC	40	80	0.237929			ScSTC	40	80	0			DSC	40	80	0
SSTC	40	90	0.317245			ScSTC	40	90	0			DSC	40	90	1.25081
SSTC	40	100	0.433343			ScSTC	40	100	0			DSC	40	100	1.23216
SSTC	40	110	0.222897			ScSTC	40	110	0			DSC	40	110	0.451506
SSTC	40	120	0.0269563			ScSTC	40	120	0			DSC	40	120	0.522002
SSTC	-20	10	1.3151			ScSTC	-20	10	0			DSC	-20	10	1.57066
SSTC	-20	20	1.19277			ScSTC	-20	20	0			DSC	-20	20	0.986969
SSTC	-20	30	1.56494			ScSTC	-20	30	0			DSC	-20	30	0.756304
SSTC	-20	40	1.70024			ScSTC	-20	40	0			DSC	-20	40	0.310515
SSTC	-20	50	0.544349			ScSTC	-20	50	0			DSC	-20	50	1.36954
SSTC	-20	60	2.6473			ScSTC	-20	60	0			DSC	-20	60	0
SSTC	-20	70	0.622042			ScSTC	-20	70	0			DSC	-20	70	0
SSTC	-20	80	0.474295			ScSTC	-20	80	0			DSC	-20	80	0.729852
SSTC	-20	90	0.867232			ScSTC	-20	90	0			DSC	-20	90	1.36746
SSTC	-20	100	0.456158			ScSTC	-20	100	0			DSC	-20	100	1.14197
SSTC	-20	110	2.06208			ScSTC	-20	110	0			DSC	-20	110	0.681131
SSTC	-20	120	1.02844			ScSTC	-20	120	0			DSC	-20	120	0.390339
SSTC	-40	10	2.35703			ScSTC	-40	10	0			DSC	-40	10	0.0658317
SSTC	-40	20	2.54414			ScSTC	-40	20	0			DSC	-40	20	0.634489
SSTC	-40	30	1.27571			ScSTC	-40	30	0			DSC	-40	30	0.43181
SSTC	-40	40	1.06731			ScSTC	-40	40	0			DSC	-40	40	0.441658
SSTC	-40	50	1.07303			ScSTC	-40	50	0			DSC	-40	50	0.227564
SSTC	-40	60	0.757863			ScSTC	-40	60	0			DSC	-40	60	0.290273
SSTC	-40	70	0.473775			ScSTC	-40	70	0			DSC	-40	70	0.0352479
SSTC	-40	80	0.531331			ScSTC	-40	80	0			DSC	-40	80	0.245187
SSTC	-40	90	0.205792			ScSTC	-40	90	0			DSC	-40	90	0.919591
SSTC	-40	100	0.605464			ScSTC	-40	100	0			DSC	-40	100	0.640699
SSTC	-40	110	0.486481			ScSTC	-40	110	0			DSC	-40	110	0.277852
SSTC	-40	120	0.371162			ScSTC	-40	120	0			DSC	-40	120	0
