# Supplementary material for: Root growth and spatial distribution characteristics for seedlings raised in substrate and transplanted cotton
Source: PLoS One. 2017 Dec 22;12(12):e0190032. doi: 10.1371/journal.pone.0190032 (PMC5741230; doi:10.1371/journal.pone.0190032)
Supplement: S1 File — (ZIP) [file pone.0190032.s001.zip › spatial volume-3-2.xls]

## Sheet: Sheet4
求和项:RLD	Position
time	1-1	1-2	2-1	2-2	3-1	3-2	总计
5.29	630.583						630.583
6.15	1047.1						1047.1
6.29	928.927						928.927
7.13	4981.65						4981.65
7.3	1406.16						1406.16
8.14	2736.37						2736.37
9.13	2658.28						2658.28
9.29	2301.19						2301.19
(空白)		19494.1	6599.55	12552.5	9203.41	6261.96	54111.5
总计	16690.3	19494.1	6599.55	12552.5	9203.41	6261.96	70801.8
1-1	25458.2
1-2	29632.7
2-1	9153.01
2-2	11755.6
3-1	7753.02
3-2	4111.7

## Sheet: DSC
DSC
标准偏差项:RLD					1-1	1-2	2-1	2-2	3-1	3-2
Position	汇总			DSC	16690.3	19494.1	6599.55	12552.5	9203.41	6261.96
1-1	1423.28			ScSTC	22250.4	29256.5	9011.07	11173.3	5199.49	4973.7
1-2	2176.56			SSTC	25458.2	29632.7	9153.01	11755.6	7753.02	4111.7
2-1	577.279
2-2	1303.44
3-1	1210.93
3-2	938.304
总计	1432.99
ScSTC
1-1	22250.4
1-2	29256.5
2-1	9011.07
2-2	11173.3
3-1	5199.49
3-2	4973.7
SSTC
1-1	25458.2
1-2	29632.7
2-1	9153.01
2-2	11755.6
3-1	7753.02
3-2	4111.7					DSC	ScSTC	SSTC
					1-1	16690.3	22250.4	25458.2
					1-2	19494.1	29256.5	29632.7
					2-1	6599.55	9011.07	9153.01
					2-2	12552.5	11173.3	11755.6
					3-1	9203.41	5199.49	7753.02
					3-2	6261.96	4973.7	4111.7
				DSC		ScSTC		SSTC
			2016-01-01	16690.3	1423.28	22250.4	1392.6	25458.2	1879.41
			2016-01-02	19494.1	2176.56	29256.5	1695.45	29632.7	2406.62
			2016-02-01	6599.55	577.279	9011.07	757.807	9153.01	891.141
			2016-02-02	12552.5	1303.44	11173.3	768.65	11755.6	1044.56
			2016-03-01	6261.96	938.304	4973.7	562.583	4111.7	559.358
			2016-03-02	9203.41	1210.93	5199.49	474.324	7753.02	1490.49
				1200
				5563.42	474.428	7416.8	464.2	8486.07	626.471
				6498.04	725.52	9752.15	565.15	9877.57	802.205
				2199.85	192.426	3003.69	252.602	3051	297.047
				4184.16	434.481	3724.44	256.217	3918.52	348.186
				2087.32	312.768	1657.9	187.528	1370.57	186.453
				3067.8	403.643	1733.16	158.108	2584.34	496.831
				DSC		ScSTC		SSTC
				4.63618	0.395357	6.18066	0.386833	7.07173	0.522059
				5.41503	0.6046	8.12679	0.470958	8.23131	0.668504
				3.4868	0.160355	2.50307	0.210502	2.5425	0.247539
				3.4868	0.362068	3.1037	0.213514	3.26543	0.290155
				1.73943	0.0562187	1.38158	0.156273	1.14214	0.155377
				2.5565	0.336369	1.4443	0.131757	2.15362	0.414026

## Sheet: ScSTC
求和项:RLD
Position	汇总
1-1	22250.4
1-2	29256.5
2-1	9011.07
2-2	11173.3
3-1	5199.49
3-2	4973.7
总计	81864.4

## Sheet: SSTC
求和项:RLD
Position	汇总
1-1	25458.2
1-2	29632.7
2-1	9153.01
2-2	11755.6
3-1	7753.02
3-2	4111.7
总计	87864.2

## Sheet: DSC-SE
DSC
标准偏差项:RLD	Position
	1-1	1-2	2-1	2-2	3-1	3-2	总计
汇总	1423.28	2176.56	577.279	1303.44	1210.93	938.304	1432.99
ScSTC
	1423.28
	2176.56
	577.279
	1303.44
	1210.93
	938.304
SSTC

## Sheet: ScSTC-SE
标准偏差项:RLD	Position
	1-1	1-2	2-1	2-2	3-1	3-2	总计
汇总	1392.6	1695.45	757.807	768.65	474.324	562.583	1419.65
				1392.6
				1695.45
				757.807
				768.65
				474.324
				562.583

## Sheet: SSTC-SE
标准偏差项:RLD	Position
	1-1	1-2	2-1	2-2	3-1	3-2	总计
汇总	1879.41	2406.62	891.141	1044.56	1490.49	559.358	1789.83
				1879.41
				2406.62
				891.141
				1044.56
				1490.49
				559.358

## Sheet: Sheet1
								time	Position	RLD				time	Position	RLD				time	Position	RLD
distribution-data-1-DSC6.15	1_1.grd	1047.1					DSC	5.29	1-1	630.583			ScSTC	5.29	1-1	273.441			SSTC	5.29	1-1	165.665
distribution-data-DSC7.30	2_2.grd	1406.16						6.15	1-1	1047.1				6.15	1-1	1402.25				6.15	1-1	1349.39
distribution-data-DSC7.30	3_1.grd	858.359						6.29	1-1	928.927				6.29	1-1	1460.99				6.29	1-1	1460.99
distribution-data-DSC7.30	3_2.grd	634.476						7.13	1-1	4981.65				7.13	1-1	4981.65				7.13	1-1	4981.65
distribution-data-DSC9.3	1_1.grd	2002.6						7.3	1-1	1406.16				7.3	1-1	3914.18				7.3	1-1	5189.48
distribution-data-DSC9.3	1_2.grd	1895.54						8.14	1-1	2736.37				8.14	1-1	2736.37				8.14	1-1	2736.37
distribution-data-DSC9.3	2_1.grd	1005.1						9.13	1-1	2658.28				9.03	1-1	2522.04				9.03	1-1	5265.49
distribution-data-DSC9.3	2_2.grd	778.167						9.29	1-1	2301.19				9.13	1-1	2658.28				9.13	1-1	2008
distribution-data-DSC9.3	3_1.grd	756.128						5.29	1-2	591.545				9.29	1-1	2301.19				9.29	1-1	2301.19
distribution-data-DSC9.3	3_2.grd	578.154						6.15	1-2	1149.71				5.29	1-2	736.18				5.29	1-2	417.596
distribution-data-ScSTC7.30	1_1.grd	3914.18						6.29	1-2	486.643				6.15	1-2	1988.11				6.15	1-2	1778
distribution-data-1-DSC6.15	1_2.grd	1149.71						7.13	1-2	6473.82				6.29	1-2	2494.53				6.29	1-2	2494.53
distribution-data-ScSTC7.30	1_2.grd	4173.88						7.3	1-2	858.359				7.13	1-2	6473.82				7.13	1-2	6473.82
distribution-data-ScSTC7.30	2_1.grd	2273.53						8.14	1-2	2931.19				7.3	1-2	4173.88				7.3	1-2	7688.13
distribution-data-ScSTC7.30	2_2.grd	1763.02						9.13	1-2	4725.55				8.14	1-2	2931.19				8.14	1-2	2931.19
distribution-data-ScSTC7.30	3_1.grd	626.127						9.29	1-2	2277.31				9.03	1-2	3455.89				9.03	1-2	4204.24
distribution-data-ScSTC7.30	3_2.grd	464.631						5.29	2-1	38.5145				9.13	1-2	4725.55				9.13	1-2	1367.89
distribution-data-ScSTC9.03	1_1.grd	2522.04						6.15	2-1	360.469				9.29	1-2	2277.31				9.29	1-2	2277.31
distribution-data-ScSTC9.03	1_2.grd	3455.89						6.29	2-1	456.296				5.29	2-1	41.0093				5.29	2-1	-1.4214
distribution-data-ScSTC9.03	2_1.grd	1110.36						7.13	2-1	965.628				6.15	2-1	58.5699				6.15	2-1	102.382
distribution-data-ScSTC9.03	2_2.grd	1222.08						7.3	2-1	634.476				6.29	2-1	417.806				6.29	2-1	417.806
distribution-data-ScSTC9.03	3_1.grd	798.888						8.14	2-1	974.516				7.13	2-1	965.628				7.13	2-1	965.628
distribution-data-1-DSC6.15	2_1.grd	360.469						9.13	2-1	1839.15				7.3	2-1	2273.53				7.3	2-1	2776.66
distribution-data-ScSTC9.03	3_2.grd	725.386						9.29	2-1	1330.51				8.14	2-1	974.516				8.14	2-1	974.516
distribution-data-SSTC6.15	1_1.grd	1349.39						5.29	2-2	131.239				9.03	2-1	1110.36				9.03	2-1	673.663
distribution-data-SSTC6.15	1_2.grd	1778						6.15	2-2	191.913				9.13	2-1	1839.15				9.13	2-1	1913.27
distribution-data-SSTC6.15	2_1.grd	102.382						6.29	2-2	1460.99				9.29	2-1	1330.51				9.29	2-1	1330.51
distribution-data-SSTC6.15	2_2.grd	169.596						7.13	2-2	2574.22				5.29	2-2	109.46				5.29	2-2	28.5885
distribution-data-SSTC6.15	3_1.grd	33.1517						7.3	2-2	4058.58				6.15	2-2	440.069				6.15	2-2	169.596
distribution-data-SSTC6.15	3_2.grd	10.0328						8.14	2-2	1009.5				6.29	2-2	928.927				6.29	2-2	928.927
distribution-data-SSTC7.30	1_1.grd	5189.48						9.13	2-2	2008				7.13	2-2	2574.22				7.13	2-2	2574.22
distribution-data-SSTC7.30	1_2.grd	7688.13						9.29	2-2	1118.06				7.3	2-2	1763.02				7.3	2-2	2605.73
distribution-data-SSTC7.30	2_1.grd	2776.66						5.29	3-1	-0.0751152				8.14	2-2	1009.5				8.14	2-2	1009.5
distribution-data-1-DSC6.15	2_2.grd	191.913						6.15	3-1	86.5128				9.03	2-2	1222.08				9.03	2-2	662.669
distribution-data-SSTC7.30	2_2.grd	2605.73						6.29	3-1	2494.53				9.13	2-2	2008				9.13	2-2	2658.28
distribution-data-SSTC7.30	3_1.grd	137.23						7.13	3-1	192.029				9.29	2-2	1118.06				9.29	2-2	1118.06
distribution-data-SSTC7.30	3_2.grd	204.557						7.3	3-1	3329.49				5.29	3-1	-0.184048				5.29	3-1	0.0253089
distribution-data-SSTC9.03	1_1.grd	5265.49						8.14	3-1	614.601				6.15	3-1	-4.93612				6.15	3-1	33.1517
distribution-data-SSTC9.03	1_2.grd	4204.24						9.13	3-1	1367.89				6.29	3-1	486.643				6.29	3-1	486.643
distribution-data-SSTC9.03	2_1.grd	673.663						9.29	3-1	1118.42				7.13	3-1	192.029				7.13	3-1	192.029
distribution-data-SSTC9.03	2_2.grd	662.669						5.29	3-2	-0.486075				7.3	3-1	626.127				7.3	3-1	137.23
distribution-data-SSTC9.03	3_1.grd	445.363						6.15	3-2	72.2732				8.14	3-1	614.601				8.14	3-1	614.601
distribution-data-SSTC9.03	3_2.grd	305.249						6.29	3-2	417.806				9.03	3-1	798.888				9.03	3-1	445.363
distribution-dataScSTC6.15	1_1.grd	1402.25						7.13	3-2	675.999				9.13	3-1	1367.89				9.13	3-1	4725.55
distribution-data-1-DSC6.15	3_1.grd	86.5128						7.3	3-2	2562.87				9.29	3-1	1118.42				9.29	3-1	1118.42
distribution-dataScSTC6.15	1_2.grd	1988.11						8.14	3-2	253.58				5.29	3-2	-0.553859				5.29	3-2	0.190041
distribution-dataScSTC6.15	2_1.grd	58.5699						9.13	3-2	1913.27				6.15	3-2	118.442				6.15	3-2	10.0328
distribution-dataScSTC6.15	2_2.grd	440.069						9.29	3-2	366.642				6.29	3-2	456.296				6.29	3-2	456.296
distribution-dataScSTC6.15	3_1.grd	-4.93612												7.13	3-2	675.999				7.13	3-2	675.999
distribution-dataScSTC6.15	3_2.grd	118.442												7.3	3-2	464.631				7.3	3-2	204.557
distribution-data-1-DSC6.15	3_2.grd	72.2732												8.14	3-2	253.58				8.14	3-2	253.58
distribution-data-DSC7.30	1_1.grd	4058.58												9.03	3-2	725.386				9.03	3-2	305.249
distribution-data-DSC7.30	1_2.grd	3329.49												9.13	3-2	1913.27				9.13	3-2	1839.15
distribution-data-DSC7.30	2_1.grd	2562.87												9.29	3-2	366.642				9.29	3-2	366.642
f:\output\DSC5.29	1_	1.grd	630.583	1008.69
f:\output\DSC6.29	2_	2.grd	928.927	1143.67
f:\output\SSTC9.13	2_	2.grd	2008	1466.67
f:\output\SSTC9.13	3_	1.grd	1367.89	1466.67
f:\output\SSTC9.13	3_	2.grd	1913.27	1455.14
f:\output\SSTC9.29	1_	1.grd	2301.19	1466.67
f:\output\SSTC9.29	1_	2.grd	2277.31	1466.67
f:\output\SSTC9.29	2_	1.grd	1330.51	1466.67
f:\output\SSTC9.29	2_	2.grd	1118.06	1466.67
f:\output\SSTC9.29	3_	1.grd	1118.42	1466.67
f:\output\SSTC9.29	3_	2.grd	366.642	1466.67
f:\output\DSC6.29	3_	1.grd	486.643	1198.91
f:\output\DSC6.29	3_	2.grd	456.296	1093.66
f:\output\DSC7.13	1_	1.grd	4981.65	1200
f:\output\DSC7.13	1_	2.grd	6473.82	1200
f:\output\DSC7.13	2_	1.grd	965.628	1192.18
f:\output\DSC7.13	2_	2.grd	2574.22	1200
f:\output\DSC7.13	3_	1.grd	192.029	1181.83
f:\output\DSC7.13	3_	2.grd	675.999	1200
f:\output\DSC8.14	1_	1.grd	2736.37	1466.67
f:\output\DSC5.29	1_	2.grd	591.545	1012.9
f:\output\DSC8.14	1_	2.grd	2931.19	1466.67
f:\output\DSC8.14	2_	1.grd	974.516	1466.67
f:\output\DSC8.14	2_	2.grd	1009.5	1466.67					求和项:RLD	Position
f:\output\DSC8.14	3_	1.grd	614.601	1466.67					time	1-2	总计
f:\output\DSC8.14	3_	2.grd	253.58	1392.73					(空白)	19494.1	19494.1
f:\output\DSC9.13	1_	1.grd	2658.28	1466.67					总计	19494.1	19494.1
f:\output\DSC9.13	1_	2.grd	4725.55	1466.67
f:\output\DSC9.13	2_	1.grd	1839.15	1466.67
f:\output\DSC9.13	2_	2.grd	2008	1466.67
f:\output\DSC9.13	3_	1.grd	1367.89	1466.67
f:\output\DSC5.29	2_	1.grd	38.5145	829.356
f:\output\DSC9.13	3_	2.grd	1913.27	1455.14
f:\output\DSC9.29	1_	1.grd	2301.19	1466.67
f:\output\DSC9.29	1_	2.grd	2277.31	1466.67
f:\output\DSC9.29	2_	1.grd	1330.51	1466.67
f:\output\DSC9.29	2_	2.grd	1118.06	1466.67
f:\output\DSC9.29	3_	1.grd	1118.42	1466.67					求和项:RLD	Position
f:\output\DSC9.29	3_	2.grd	366.642	1466.67					time	1-1	总计
f:\output\ScSTC5.29	1_	1.grd	273.441	855.011					5.29	630.583	630.583
f:\output\ScSTC5.29	1_	2.grd	736.18	1200					6.15	1047.1	1047.1
f:\output\ScSTC5.29	2_	1.grd	41.0093	514.91					6.29	928.927	928.927
f:\output\DSC5.29	2_	2.grd	131.239	1045.4					7.13	4981.65	4981.65
f:\output\ScSTC5.29	2_	2.grd	109.46	1024.8					7.3	1406.16	1406.16
f:\output\ScSTC5.29	3_	1.grd	-0.184048	620.897					8.14	2736.37	2736.37
f:\output\ScSTC5.29	3_	2.grd	-0.553859	511.778					9.13	2658.28	2658.28
f:\output\ScSTC6.29	1_	1.grd	1460.99	1200					9.29	2301.19	2301.19
f:\output\ScSTC6.29	1_	2.grd	2494.53	1200					总计	16690.3	16690.3
f:\output\ScSTC6.29	2_	1.grd	417.806	1094.63
f:\output\ScSTC6.29	2_	2.grd	928.927	1143.67					RLD2	Position
f:\output\ScSTC6.29	3_	1.grd	486.643	1198.91					time	1-2	总计
f:\output\ScSTC6.29	3_	2.grd	456.296	1093.66					(空白)	19494.1	19494.1
f:\output\ScSTC7.13	1_	1.grd	4981.65	1200					总计	19494.1	19494.1
f:\output\DSC5.29	3_	1.grd	-0.0751152	637.103
f:\output\ScSTC7.13	1_	2.grd	6473.82	1200
f:\output\ScSTC7.13	2_	1.grd	965.628	1192.18					求和项:RLD	Position
f:\output\ScSTC7.13	2_	2.grd	2574.22	1200					time	1-1	1-2	2-1	2-2	3-1	3-2	总计
f:\output\ScSTC7.13	3_	1.grd	192.029	1181.83					5.29	630.583						630.583
f:\output\ScSTC7.13	3_	2.grd	675.999	1200					6.15	1047.1						1047.1
f:\output\ScSTC8.14	1_	1.grd	2736.37	1466.67					6.29	928.927						928.927
f:\output\ScSTC8.14	1_	2.grd	2931.19	1466.67					7.13	4981.65						4981.65
f:\output\ScSTC8.14	2_	1.grd	974.516	1466.67					7.3	1406.16						1406.16
f:\output\ScSTC8.14	2_	2.grd	1009.5	1466.67					8.14	2736.37						2736.37
f:\output\ScSTC8.14	3_	1.grd	614.601	1466.67					9.13	2658.28						2658.28
f:\output\DSC5.29	3_	2.grd	-0.486075	537.13					9.29	2301.19						2301.19
f:\output\ScSTC8.14	3_	2.grd	253.58	1392.73					(空白)		19494.1	6599.55	12552.5	9203.41	6261.96	54111.5
f:\output\ScSTC9.13	1_	1.grd	2658.28	1466.67					总计	16690.3	19494.1	6599.55	12552.5	9203.41	6261.96	70801.8
f:\output\ScSTC9.13	1_	2.grd	4725.55	1466.67
f:\output\ScSTC9.13	2_	1.grd	1839.15	1466.67
f:\output\ScSTC9.13	2_	2.grd	2008	1466.67
f:\output\ScSTC9.13	3_	1.grd	1367.89	1466.67
f:\output\ScSTC9.13	3_	2.grd	1913.27	1455.14
f:\output\ScSTC9.29	1_	1.grd	2301.19	1466.67
f:\output\ScSTC9.29	1_	2.grd	2277.31	1466.67
f:\output\ScSTC9.29	2_	1.grd	1330.51	1466.67
f:\output\DSC6.29	1_	1.grd	1460.99	1200
f:\output\ScSTC9.29	2_	2.grd	1118.06	1466.67
f:\output\ScSTC9.29	3_	1.grd	1118.42	1466.67
f:\output\ScSTC9.29	3_	2.grd	366.642	1466.67
f:\output\SSTC5.29	1_	1.grd	165.665	1020.51
f:\output\SSTC5.29	1_	2.grd	417.596	1120.26
f:\output\SSTC5.29	2_	1.grd	-1.4214	13.5635
f:\output\SSTC5.29	2_	2.grd	28.5885	434.566
f:\output\SSTC5.29	3_	1.grd	0.0253089	485.541
f:\output\SSTC5.29	3_	2.grd	0.190041	709.544
f:\output\SSTC6.29	1_	1.grd	1460.99	1200
f:\output\DSC6.29	1_	2.grd	2494.53	1200
f:\output\SSTC6.29	1_	2.grd	2494.53	1200
f:\output\SSTC6.29	2_	1.grd	417.806	1094.63
f:\output\SSTC6.29	2_	2.grd	928.927	1143.67
f:\output\SSTC6.29	3_	1.grd	486.643	1198.91
f:\output\SSTC6.29	3_	2.grd	456.296	1093.66
f:\output\SSTC7.13	1_	1.grd	4981.65	1200
f:\output\SSTC7.13	1_	2.grd	6473.82	1200
f:\output\SSTC7.13	2_	1.grd	965.628	1192.18
f:\output\SSTC7.13	2_	2.grd	2574.22	1200
f:\output\SSTC7.13	3_	1.grd	192.029	1181.83
f:\output\DSC6.29	2_	1.grd	417.806	1094.63
f:\output\SSTC7.13	3_	2.grd	675.999	1200
f:\output\SSTC8.14	1_	1.grd	2736.37	1466.67
f:\output\SSTC8.14	1_	2.grd	2931.19	1466.67
f:\output\SSTC8.14	2_	1.grd	974.516	1466.67
f:\output\SSTC8.14	2_	2.grd	1009.5	1466.67
f:\output\SSTC8.14	3_	1.grd	614.601	1466.67
f:\output\SSTC8.14	3_	2.grd	253.58	1392.73
f:\output\SSTC9.13	1_	1.grd	2658.28	1466.67
f:\output\SSTC9.13	1_	2.grd	4725.55	1466.67
f:\output\SSTC9.13	2_	1.grd	1839.15	1466.67
