# Supplementary material for: Root growth and spatial distribution characteristics for seedlings raised in substrate and transplanted cotton
Source: PLoS One. 2017 Dec 22;12(12):e0190032. doi: 10.1371/journal.pone.0190032 (PMC5741230; doi:10.1371/journal.pone.0190032)
Supplement: S1 File — (ZIP) [file pone.0190032.s001.zip › yield.xls]

## Sheet: 2012
2012年一熟种植产量及产量构成因素
处理	重复	公顷产量/kg		霜前花率/%	公顷成铃/万个	铃重/g	衣分/%		籽棉产量	当前日期 2014-8-1 10:45:23
		子棉	皮棉						处理	样本数	均值	标准差	标准误	95%置信区间
一熟中46裸苗移栽	I	3582	1383	93.2907	74.85	5.98333	39.4652		处理1	3	3573.13	59.3984	34.2937	3425.58	3720.69
	II	3509.81	1361.7	96.7905	72.4587	6.07	39.385		处理2	3	3546.23	240.1	138.622	2949.79	4142.67
	III	3627.58	1386.63	96.1966	73.7679	5.94533	38.697		处理3	3	3547.2	245.341	141.648	2937.74	4156.66
	平均	3573.13	1377.11	95.4259	73.6922	5.99956	39.1824			表 方差分析表
一熟中46营养钵移栽	I	3276.05	1293.68	95.397	68.6253	5.664	40.2307		变异来源	平方和	自由度	均方	F值	p值
	II	3627.67	1438.72	95.7797	67.0316	6.078	39.7828		区组间	160352	2	80176	3.893	0.1152
	III	3735	1470	95.7401	79.8	5.76533	39.6045		处理间	1397.09	2	698.543	0.034	0.9669
	平均	3546.24	1400.8	95.6389	71.819	5.83578	39.8727		误差	82384.3	4	20596.1
一熟中46直播	I	3265.56	1252.97	94.5842	67.5	6.08333	38.9479		总变异	244133	8
	II	3661.24	1427	95.5629	79.102	5.64333	39.8701		Duncan多重比较(下三角为均值差及统计量,上三角为p值)
	III	3714.79	1474.52	96.1123	80.7504	5.67133	40.1552		No.	均值	1	3	2
	平均	3547.2	1384.83	95.4198	75.7841	5.79933	39.6577		处理1	3573.13		0.8357	0.8314
									处理3	3547.2	25.9333(0.31)		0.9938
									处理2	3546.23	26.9000(0.32)	0.9666(0.01)
籽棉产量		重复1	重复2	重复3	重复4	平均			字母标记表示结果
千克/公顷	裸苗移栽	3582	3509.81	3627.58		3573.13			处理	均值	5%显著水平	1%极显著水平
	营养钵移栽	3276.05	3627.67	3735		3546.24			处理1	3573.13	a	A
	直播棉花	3265.56	3661.24	3714.79		3547.2			处理3	3547.2	a	A
									处理2	3546.23	a	A
皮棉产量		重复1	重复2	重复3	重复4	平均			皮棉产量	当前日期 2014-8-1 10:46:29
千克/公顷	裸苗移栽	1383	1361.7	1386.63		1377.11			处理	样本数	均值	标准差	标准误	95%置信区间
	营养钵移栽	1293.68	1438.72	1470		1400.8			处理1	3	1377.1	13.4577	7.76982	1343.67	1410.53
	直播棉花	1252.97	1427	1474.52		1384.83			处理2	3	1400.8	94.0624	54.3069	1167.14	1634.46
									处理3	3	1384.83	116.615	67.3278	1095.15	1674.52
										方差分析表
									变异来源	平方和	自由度	均方	F值	p值
霜前花/%		重复1	重复2	重复3	重复4	平均			处理间	876.428	2	438.214	0.058	0.9441
	裸苗移栽	93.2907	96.7905	96.1966		95.4259			处理内	45255.9	6	7542.64
	营养钵移栽	95.397	95.7797	95.7401		95.6389			总变异	46132.3	8
	直播棉花	94.5842	95.5629	96.1123		95.4198			Duncan多重比较(下三角为均值差及统计量,上三角为p值)
									No.	均值	2	3	1
									处理2	1400.8		0.8293	0.7568
									处理3	1384.83	15.9666(0.32)		0.9167
成铃数		重复1	重复2	重复3	重复4	平均			处理1	1377.1	23.7000(0.47)	7.7334(0.15)
万个/公顷	裸苗移栽	74.85	72.4587	73.7679		73.6922			字母标记表示结果
	营养钵移栽	68.6253	67.0316	79.8		71.819			处理	均值	5%显著水平	1%极显著水平
	直播棉花	67.5	79.102	80.7504		75.7841			处理2	1400.8	a	A
									处理3	1384.83	a	A
									处理1	1377.1	a	A
铃 重/G		重复1	重复2	重复3	重复4	平均
	裸苗移栽	5.98333	6.07	5.94533		5.99956			霜前花	当前日期 2014-8-1 10:48:07
	营养钵移栽	5.664	6.078	5.76533		5.83578			处理	样本数	均值	标准差	标准误	95%置信区间
	直播棉花	6.08333	5.64333	5.67133		5.79933			处理1	3	95.4333	1.87172	1.08064	90.7837	100.083
									处理2	3	95.6333	0.208166	0.120185	95.1162	96.1504
									处理3	3	95.4333	0.763763	0.440959	93.536	97.3306
										方差分析表
衣分/%		重复1	重复2	重复3	重复4	平均			变异来源	平方和	自由度	均方	F值	p值
	裸苗移栽	39.4652	39.385	38.697		39.1824			处理间	0.08	2	0.04	0.029	0.9715
	营养钵移栽	40.2307	39.7828	39.6045		39.8727			处理内	8.26	6	1.3767
	直播棉花	38.9479	39.8701	40.1552		39.6577			总变异	8.34	8
									Duncan多重比较(下三角为均值差及统计量,上三角为p值)
									No.	均值	2	1	3
									处理2	95.6333		0.8415	0.8462
									处理1	95.4333	0.2000(0.30)		1
									处理3	95.4333	0.2000(0.30)	0.0000(0.00)
									字母标记表示结果
	2012年-2013年不同处理产量及产量构成因素								处理	均值	5%显著水平	1%极显著水平
	处理	子棉/kg·公顷-1	皮棉/kg·公顷-1	霜前花率/%	成铃/万个·公顷-1	铃重/g	衣分/%		处理2	95.6333	a	A
	SSTC	3573.13	1377.11	95.4259	73.6922	5.99956	39.1824		处理1	95.4333	a	A
	ScSTC	3546.24	1400.8	95.6389	71.819	5.83578	39.8727		处理3	95.4333	a	A
	DSC	3547.2	1384.83	95.4198	75.7841	5.79933	39.6577
	P值	0.1152	0.9441	0.9715	0.7201	0.5092	0.3147		铃数	当前日期 2014-8-1 10:48:39
									处理	样本数	均值	标准差	标准误	95%置信区间
	SSTC	3210.87	1328.88	95.1193	63.1875	6.28575	41.3889		处理1	3	73.6933	1.19684	0.690997	70.7202	76.6665
	ScSTC	2955.09	1233.25	98.919	58.798	6.07625	41.7359		处理2	3	71.82	6.95704	4.01665	54.5378	89.1022
	DSC	3142.44	1298.92	98.4886	62.625	6.097	41.3258		处理3	3	75.7833	7.22086	4.16897	57.8457	93.7209
	P值	0.3897	0.4732	0.0006	0.429	0.0782	0.34			方差分析表
	SE2008								变异来源	平方和	自由度	均方	F值	p值
	34.2937	7.76982	1.08064	0.690997	0.057735	0.251661			处理间	23.5855	2	11.7927	0.347	0.7201
	138.622	54.3069	0.120185	4.01665	0.120185	0.176384			处理内	203.947	6	33.9912
	141.648	67.3278	0.440959	4.16897	0.152753	0.392994			总变异	227.533	8
									Duncan多重比较(下三角为均值差及统计量,上三角为p值)
									No.	均值	3	1	2
	处理	Yield/kg ha-1			Yield components				处理3	75.7833		0.676	0.4507
		Seed cotton	Lint yield	PFSC/%	NB/10000 ha-1	BW/g	LP/%		处理2	71.82	3.9633(1.18)	1.8733(0.56)
		2008							字母标记表示结果
	SSTC	3573.13±34.29	1377.11±7.80	95.43±1.1	73.69±0.69	6.00±0.06	39.18±0.25		处理	均值	5%显著水平	1%极显著水平
	ScSTC	3546.24±138.62	1400.80±54.31	95.64±0.12	71.82±4.02	5.84±0.12	39.87±0.18		处理3	75.7833	a	A
	DSC	3547.20±141.65	1384.82±67.33	95.42±0.44	75.78±4.17	5.80±0.15	39.66±0.39		处理1	73.6933	a	A
	P value	0.1152	0.9441	0.9715	0.7201	0.5092	0.3147		处理2	71.82	a	A
		2009
	SSTC	3210.87±173.95	1328.88±72.05	95.12±0.77	63.19±3.44	6.29±0.04	41.39±0.26		铃重	当前日期 2014-8-1 10:49:07
	ScSTC	2955.08±74.47	1233.25±30.36	98.92±0.25	58.80±1.18	6.08±0.09	41.74±0.14		处理	样本数	均值	标准差	标准误	95%置信区间
	DSC	3142.44±119.86	1298.92±52.02	98.49±0.18	62.63±2.32	6.10±0.04	41.33±0.15		处理1	3	6	0.0999999	0.057735	5.75159	6.24841
	P value	0.3897	0.4732	0.0006	62.625	0.0782	0.34		处理2	3	5.8667	0.208167	0.120185	5.34955	6.38378
									处理3	3	5.8	0.264575	0.152753	5.14276	6.45724
										方差分析表
									变异来源	平方和	自由度	均方	F值	p值
									处理间	0.0622	2	0.0311	0.757	0.5092
									处理内	0.2467	6	0.0411
									总变异	0.3089	8
									Duncan多重比较(下三角为均值差及统计量,上三角为p值)
									No.	均值	1	2	3
									处理1	6		0.4513	0.2867
	SE2009								处理2	5.86667	0.1333(1.14)		0.7011
	173.954	72.054	0.765262	3.44456	0.0408249	0.264575			处理3	5.8	0.2000(1.71)	0.0667(0.57)
	74.4696	30.3604	0.249583	1.18066	0.0912871	0.137689			字母标记表示结果
	119.856	52.0174	0.179699	2.32177	0.0408248	0.149303			处理	均值	5%显著水平	1%极显著水平
									处理1	6	a	A
									处理2	5.86667	a	A
									处理3	5.8	a	A
									衣分	当前日期 2014-8-1 10:49:44
									处理	样本数	均值	标准差	标准误	95%置信区间
									处理1	3	39.2	0.43589	0.251661	38.1172	40.2828
									处理2	3	39.8667	0.305506	0.176384	39.1077	40.6256
									处理3	3	39.6667	0.680686	0.392994	37.9758	41.3576
										方差分析表
									变异来源	平方和	自由度	均方	F值	p值
									处理间	0.7022	2	0.3511	1.411	0.3147
									处理内	1.4933	6	0.2489
									总变异	2.1956	8
									Duncan多重比较(下三角为均值差及统计量,上三角为p值)
									No.	均值	2	3	1
									处理2	39.8667		0.6409	0.1648
									处理3	39.6667	0.2000(0.69)		0.2956
									处理1	39.2	0.6667(2.31)	0.4667(1.62)
									字母标记表示结果
									处理	均值	5%显著水平	1%极显著水平
									处理2	39.8667	a	A
									处理3	39.6667	a	A
									处理1	39.2	a	A

## Sheet: 2013
2013年一熟种植产量及产量构成因素
处理	重复	亩产量/kg		霜前花率/%	亩成铃/万个	铃重/g	衣分/%		籽棉产量	当前日期 2014-8-1 10:50:16
		子棉	皮棉						处理	样本数	均值	标准差	标准误	95%置信区间
一熟中46裸苗移栽	I	193.333	80.9125	94.402	3.8	6.298	41.8514		处理1	4	3210.88	347.908	173.954	2657.28	3764.47
	II	245.7	101.5	94.0777	4.8	6.277	41.3105		处理2	4	2955.1	148.939	74.4696	2718.1	3192.1
	III	200.742	81.6373	94.6046	3.9	6.406	40.6678		处理3	4	3142.43	239.713	119.856	2760.99	3523.86
	IV	216.457	90.3188	97.3929	4.35	6.162	41.726			方差分析表
	平均	214.058	88.5921	95.1193	4.2125	6.28575	41.3889		变异来源	平方和	自由度	均方	F值	p值
一熟中46营养钵移栽	I	193.397	80.4897	98.5552	3.7896	6.277	41.619		处理间	140262	2	70131.2	1.048	0.3897
	II	184.586	77.3711	99.0368	3.78986	5.859	41.916		处理内	602055	9	66895
	III	204.818	84.7581	98.4735	4	6.208	41.3822		总变异	742318	11							173.954	72.054	0.765262	3.44456	0.0408249	0.264575
	IV	205.222	86.2472	99.6104	4.1	5.961	42.0262		Duncan多重比较(下三角为均值差及统计量,上三角为p值)									74.4696	30.3604	0.249583	1.18066	0.0912871	0.137689
	平均	197.006	82.2166	98.919	3.91987	6.07625	41.7359		No.	均值	1	3	2					119.856	52.0174	0.179699	2.32177	0.0408248	0.149303
一熟中46直播	I	205.775	85.5787	98.7112	4.2	6.059	41.5884		处理1	3210.88		0.7169	0.2137
	II	193.127	79.0179	98.0057	3.9	6.147	40.9149		处理3	3142.42	68.4500(0.53)		0.3325
	III	207.656	85.9416	98.4407	4	6.197	41.3866		处理2	2955.1	255.7749(1.98)	187.3249(1.45)
	IV	231.425	95.8402	98.7968	4.6	5.985	41.4131		字母标记表示结果
	平均	209.496	86.5946	98.4886	4.175	6.097	41.3258		处理	均值	5%显著水平	1%极显著水平
									处理1	3210.88	a	A
籽棉产量		重复1	重复2	重复3	重复4	平均			处理3	3142.42	a	A
千克/公顷	裸苗移栽	2899.99	3685.5	3011.13	3246.85	3210.87			处理2	2955.1	a	A
	营养钵移栽	2900.95	2768.79	3072.27	3078.34	2955.09
	直播棉花	3086.63	2896.91	3114.83	3471.37	3142.44			皮棉产量	当前日期 2014-8-1 10:50:46
									处理	样本数	均值	标准差	标准误	95%置信区间
									处理1	4	1328.9	144.108	72.054	1099.59	1558.21
									处理2	4	1233.25	60.7208	30.3604	1136.63	1329.87
皮棉产量		重复1	重复2	重复3	重复4	平均			处理3	4	1298.92	104.035	52.0174	1133.38	1464.47
千克/公顷	裸苗移栽	1213.69	1522.5	1224.56	1354.78	1328.88				方差分析表
	营养钵移栽	1207.35	1160.57	1271.37	1293.71	1233.25			变异来源	平方和	自由度	均方	F值	p值
	直播棉花	1283.68	1185.27	1289.12	1437.6	1298.92			处理间	19147.5	2	9573.75	0.814	0.4732
									处理内	105832	9	11759.1
									总变异	124980	11
									Duncan多重比较(下三角为均值差及统计量,上三角为p值)
霜前花/%		重复1	重复2	重复3	重复4	平均			No.	均值	1	3	2
	裸苗移栽	94.402	94.0777	94.6046	97.3929	95.1193			处理1	1328.9		0.705	0.2632
	营养钵移栽	98.5552	99.0368	98.4735	99.6104	98.919			处理3	1298.92	29.9750(0.55)		0.4139
	直播棉花	98.7112	98.0057	98.4407	98.7968	98.4886			处理2	1233.25	95.6500(1.76)	65.6750(1.21)
									字母标记表示结果
									处理	均值	5%显著水平	1%极显著水平
									处理1	1328.9	a	A
成铃数		重复1	重复2	重复3	重复4	平均			处理3	1298.92	a	A
万个/公顷	裸苗移栽	57	72	58.5	65.25	63.1875			处理2	1233.25	a	A
	营养钵移栽	56.844	56.8479	60	61.5	58.798
	直播棉花	63	58.5	60	69	62.625			霜前花	当前日期 2014-8-1 10:51:16
									处理	样本数	均值	标准差	标准误	95%置信区间
									处理1	4	95.125	1.53052	0.765262	92.6896	97.5604
									处理2	4	98.925	0.499166	0.249583	98.1307	99.7193
铃 重/G		重复1	重复2	重复3	重复4	平均			处理3	4	98.475	0.359398	0.179699	97.9031	99.0469
	裸苗移栽	6.298	6.277	6.406	6.162	6.28575				方差分析表
	营养钵移栽	6.277	5.859	6.208	5.961	6.07625			变异来源	平方和	自由度	均方	F值	p值
	直播棉花	6.059	6.147	6.197	5.985	6.097			处理间	34.4867	2	17.2433	19.013	0.0006
									处理内	8.1625	9	0.9069
									总变异	42.6492	11
									Duncan多重比较(下三角为均值差及统计量,上三角为p值)
衣分/%		重复1	重复2	重复3	重复4	平均			No.	均值	2	3	1
	裸苗移栽	41.8514	41.3105	40.6678	41.726	41.3889			处理2	98.925		0.5207	0.0004
	营养钵移栽	41.619	41.916	41.3822	42.0262	41.7359			处理3	98.475	0.4500(0.95)		0.0008
	直播棉花	41.5884	40.9149	41.3866	41.4131	41.3258			处理1	95.125	3.8000(7.98)	3.3500(7.04)
									字母标记表示结果
									处理	均值	5%显著水平	1%极显著水平
									处理2	98.925	a	A
									处理3	98.475	a	A
									处理1	95.125	b	B
									成铃	当前日期 2014-8-11 9:29:55
									处理	样本数	均值	标准差	标准误	95%置信区间
									处理1	4	63.2	6.88912	3.44456	52.2379	74.1621
									处理2	4	58.775	2.36132	1.18066	55.0176	62.5324
									处理3	4	62.625	4.64354	2.32177	55.2361	70.0139
										方差分析表
									变异来源	平方和	自由度	均方	F值	p值
									处理间	46.3117	2	23.1558	0.931	0.429
									处理内	223.795	9	24.8661
									总变异	270.107	11
									Duncan多重比较(下三角为均值差及统计量,上三角为p值)
									No.	均值	1	3	2
									处理1	63.2		0.8741	0.2605
									处理3	62.625	0.5750(0.23)		0.3033
									处理2	58.775	4.4250(1.77)	3.8500(1.54)
									字母标记表示结果
									处理	均值	5%显著水平	1%极显著水平
									处理1	63.2	a	A
									处理3	62.625	a	A
									处理2	58.775	a	A
									铃 重	当前日期 2014-8-1 10:52:40
									处理	样本数	均值	标准差	标准误	95%置信区间
									处理1	4	6.3	0.0816498	0.0408249	6.17008	6.42992
									处理2	4	6.1	0.182574	0.0912871	5.80948	6.39052
									处理3	4	6.1	0.0816496	0.0408248	5.97008	6.22992
										方差分析表
									变异来源	平方和	自由度	均方	F值	p值
									处理间	0.1067	2	0.0533	3.429	0.0782
									处理内	0.14	9	0.0156
									总变异	0.2467	11
									Duncan多重比较(下三角为均值差及统计量,上三角为p值)
									No.	均值	1	2	3
									处理1	6.3		0.0495	0.0579
									处理2	6.1	0.2000(3.21)		1
									处理3	6.1	0.2000(3.21)	0.0000(0.00)
									字母标记表示结果
									处理	均值	5%显著水平	1%极显著水平
									处理1	6.3	a	A
									处理2	6.1	a	A
									处理3	6.1	a	A
									衣分	当前日期 2014-8-1 10:53:06
									处理	样本数	均值	标准差	标准误	95%置信区间
									处理1	4	41.4	0.529151	0.264575	40.558	42.242
									处理2	4	41.725	0.275378	0.137689	41.2868	42.1632
									处理3	4	41.325	0.298607	0.149303	40.8499	41.8002
										方差分析表
									变异来源	平方和	自由度	均方	F值	p值
									处理间	0.3617	2	0.1808	1.219	0.34
									处理内	1.335	9	0.1483
									总变异	1.6967	11
									Duncan多重比较(下三角为均值差及统计量,上三角为p值)
									No.	均值	2	1	3
									处理2	41.725		0.2632	0.1934
									处理1	41.4	0.3250(1.69)		0.7892
									处理3	41.325	0.4000(2.08)	0.0750(0.39)
									字母标记表示结果
									处理	均值	5%显著水平	1%极显著水平
									处理2	41.725	a	A
									处理1	41.4	a	A
									处理3	41.325	a	A

## Sheet: Sheet3
																																						2006年一熟种植产量及产量构成因素（李鹏程）
2006年一熟棉田直播、两无移栽、营养钵移栽产量																		2006年一熟棉田直播、营养钵、两无移栽试验50铃																					实收产量		密度矫正产量
处理	一次花（9-19）			二次花（）			三次花			青铃						小区收花合计/kg			一次50铃			二次50铃			三次50铃			50铃合计			处理	单铃重/g				小区收花合计/kg		处理	子棉	皮棉	子棉	皮棉	霜前花率	单铃重	衣分	成铃	矫正后成铃
	子棉毛重/斤	口袋重/g	子棉净重/kg	子棉毛重/斤	口袋重/g	子棉净重/kg	子棉毛重/斤	口袋重/g	子棉净重/kg	青铃/kg	口袋重/g	青铃出子棉/kg	青铃出皮棉/kg	5斤青铃出子棉g	5斤青铃出皮棉g	小区子棉	小区皮棉	处理	子棉净重/g	皮棉净重/g	衣分/%	子棉净重/g	皮棉净重/g	衣分/%	子棉净重/g	皮棉净重/g	衣分/%	子棉/kg	皮棉/kg	衣分/%		一次	二次	三次	平均	子棉合计	皮棉合计		kg/亩		kg/亩		%	g	%	万个/亩	万个/亩	个/株	小区株数
一熟中46直播I	11.5	194.3	5.5557	10.4	191.1	5.0089	7.6	205.6	3.5944	5.4	104.3	0.862987	0.247203	407.4	116.7	15.022	5.75383	一熟中46直播I	338.9	127.8	37.7102	295.2	116.6	39.4986	278.4	111	39.8707	0.9125	0.3554	38.9479	一熟中46直播I	6.778	5.904	5.568	6.08333	15.9345	6.10923	一熟中46直播I	207.5	79.5477	217.704	83.5313	94.5842	6.08333	38.9479	4.8443	4.3	17.4667	213
II	16.7	188.5	8.1615	13.5	200.6	6.5494	5.1	193.7	2.3563	5.2	95.9	0.831764	0.238259	407.4	116.7	17.899	6.96871	II	302.5	116.6	38.5455	257.2	102.6	39.8911	286.8	118.3	41.2483	0.8465	0.3375	39.8701	II	6.05	5.144	5.736	5.64333	18.7455	7.30621	II	244.083	95.1334	241.688	94.1984	95.5629	5.64333	39.8701	5.27346	5.1	18	225
III	18.7	177	9.173	12	230	5.77	5.25	138.5	2.4865	4.6	62.5	0.739431	0.211811	407.4	116.7	18.1689	7.20788	III	293.9	117.6	40.0136	262	105.7	40.3435	294.8	118.3	40.1289	0.8507	0.3416	40.1552	III	5.878	5.24	5.896	5.67133	19.0196	7.54948	III	247.653	98.3011	242.108	96.1364	96.1123	5.67133	40.1552	5.38336	5.1	18.1333	228
平均	15.6333	186.6	7.63007	11.9667	207.233	5.7761	5.98333	179.267	2.8124	5.06667	87.5667	0.811394	0.232424			17.03	6.64347	平均	311.767	120.667	38.7564	271.467	108.3	39.9111	286.667	115.867	40.4159	0.8699	0.344833	39.6577	平均	6.23533	5.42933	5.73333	5.79933	17.8999	6.98831	平均	233.078	90.9941	233.833	91.2887	95.4198	5.79933	39.6577	5.16704	4.83333	17.8667	222
一熟中46两无I	11.1	218.2	5.3318	11.6	178.4	5.6216	7	183.8	3.3162	6.8	106.4	1.09079	0.312457	407.4	116.7	15.3604	5.92232	一熟中46两无I	298.7	116.9	39.1363	299.1	116.1	38.8164	299.7	121.2	40.4404	0.8975	0.3542	39.4652	一熟中46两无I	5.974	5.982	5.994	5.98333	16.2579	6.27652	一熟中46两无I	211.692	81.7259	269.473	103.993	93.2907	5.98333	39.4652	3.97945	5.3	17.2667	177
II	16.6	187.1	8.1129	12.2	241.3	5.8587	5.4	188.7	2.5113	3.6	60.8	0.576748	0.16521	407.4	116.7	17.0596	6.61329	II	315.7	119.1	37.7257	293.6	119.7	40.7698	301.2	119.8	39.7742	0.9105	0.3586	39.385	II	6.314	5.872	6.024	6.07	17.9701	6.97189	II	233.987	90.7802	277.866	107.69	96.7905	6.07	39.385	4.83058	5.4	19.7333	188
III	13.65	178.2	6.6468	13.6	191.6	6.6084	7.8	180.3	3.7197	4.4	65.1	0.706415	0.202353	407.4	116.7	17.6813	6.75444	III	311.1	112.8	36.2584	273.8	110.4	40.3214	306.9	121.9	39.7198	0.8918	0.3451	38.697	III	6.222	5.476	6.138	5.94533	18.5731	7.09954	III	241.839	92.4423	297.091	113.735	96.1966	5.94533	38.697	4.91786	5.9	21.1	179
平均	13.7833	194.5	6.69717	12.4667	203.767	6.02957	6.73333	184.267	3.1824	4.93333	77.4333	0.791317	0.226673			16.7005	6.43001	平均	308.5	116.267	37.7068	288.833	115.4	39.9692	302.6	120.967	39.9782	0.899933	0.352633	39.1824	平均	6.17	5.77667	6.052	5.99956	17.6004	6.78265	平均	229.173	88.3161	281.477	108.472	95.4259	5.99956	39.1824	4.57596	5.53333	19.3667	181.333
一熟中46营养钵I	21.7	190.6	10.6594	7.25	196	3.429	2.5	186.8	1.0632	4.8	62.2	0.772072	0.221161	407.4	116.7	15.9237	6.28181	一熟中46营养钵I	306.3	121.5	39.667	266.1	109.1	40.9996	277.2	111.2	40.1154	0.8496	0.3418	40.2307	一熟中46营养钵I	6.126	5.322	5.544	5.664	16.7733	6.62361	一熟中46营养钵I	218.403	86.2453	256.301	101.198	95.397	5.664	40.2307	4.57502	5.3	18.3	192
II	26.3	183.3	12.9667	6.2	214.3	2.8857	2.25	99.4	1.0256	5	189.9	0.783854	0.224535	407.4	116.7	17.6619	7.0035	II	325.4	131.4	40.3811	283.2	111.7	39.4421	303.1	119.6	39.4589	0.9117	0.3627	39.7828	II	6.508	5.664	6.062	6.078	18.5736	7.3662	II	241.844	95.9145	272.34	107.947	95.7797	6.078	39.7828	4.46877	5.3	17.3333	198
III	28	191.4	13.8086	7.2	193.1	3.4069	2.2	136.1	0.9639	5.3	100.2	0.847359	0.242727	407.4	116.7	19.0268	7.46222	III	292.8	116.3	39.7199	300.4	119.6	39.8136	271.6	106.6	39.2489	0.8648	0.3425	39.6045	III	5.856	6.008	5.432	5.76533	19.8916	7.80472	III	259.006	101.625	295.67	116.091	95.7401	5.76533	39.6045	5.16847	6	20.5667	193
平均	25.3333	188.433	12.4782	6.88333	201.133	3.24053	2.31667	140.767	1.01757	5.03333	117.433	0.801095	0.229474			17.5374	6.91584	平均	308.167	123.067	39.9227	283.233	113.467	40.0851	283.967	112.467	39.6078	0.875367	0.349	39.8727	平均	6.16333	5.66467	5.67933	5.83578	18.4128	7.26484	平均	239.751	94.5948	274.771	108.412	95.6389	5.83578	39.8727	4.73742	5.53333	18.7333	194.333
																																			计算结果	当前日期 2014-8-1 10:55:55
																																				误差均方同质性测验
																																			地点	误差均方S	自由度V	V*ln(S^2)
																																			L1	73291.5	4	44.8088
																																			L2	27671.5	4	40.9126
																																			df=1	卡方0.05=3.841		样本卡方值=0.812
																																				表1 品种试验方差分析表
																																			(按完全随机区组模型设计分析)
																																			变异来源	df	SS	MS	F	Prob.
																																			地点内区组	4	274672	68668.1	1.36026	0.328701
																																			地点	1	339680	339680	6.72881	0.0319143
																																			品种	2	51686.9	25843.5	0.511939	0.617713
																																			品种×地点	2	889415	444708	8.80932	0.00950902
																																			试验误差	8	403852	50481.5
																																			总的	17	1.95931e+06
																																				表2 品种试验方差分析表
																																			(按品种为固定、试验点和区组为随机模型分析)
																																			变异来源	df	SS	MS	F	Prob.
																																			地点内区组	4	274672	68668.1
																																			地点	1	339680	339680
																																			品种	2	51686.9	25843.5	0.0581134	0.945078
																																			品种×地点	2	889415	444708	8.80932	0.00950902
																																			试验误差	8	403852	50481.5
																																			总的	17	1.95931e+06
																																			品种×地点平均产量两向列表
																																				E.1	E.2	E.
																																			V.1	3573.13	2914.03	3243.58
																																			V.2	3198.87	3547.2	3373.03
																																			V.3	3546.23	3032.77	3289.5
																																			V.	3439.41	3164.67	3302.04
																																			品种×地点互作效应两向列表
																																				E.1	E.2	E.
																																			V.1	192.178	-192.178	-58.4556
																																			V.2	-311.539	311.539	70.9944
																																			V.3	119.361	-119.361	-12.5389
																																			V.	137.372	-137.372
																																			各个品种差异显著性多重比较
																																			Duncan多重比较(下三角为均值差及统计量,上三角为p值)
																																			No.	均值	2	3	1
																																			2	3373.03		0.5376	0.3663
																																			3	3289.5	83.5333(0.91)		0.7325
																																			1	3243.58	129.4501(1.41)	45.9167(0.50)
																																			字母标记表示结果
																																			处理	均值	5%显著水平	1%极显著水平
																																			2	3373.03	a	A
																																			3	3289.5	a	A
																																			1	3243.58	a	A
																																			各个地点间差异显著性多重比较
																																			Duncan多重比较(下三角为均值差及统计量,上三角为p值)
																																			No.	均值	1	2
																																			1	3439.41		0.0319
																																			2	3164.67	274.7444(3.67)
																																			字母标记表示结果
																																			处理	均值	5%显著水平	1%极显著水平
																																			1	3439.41	a	A
																																			2	3164.67	b	A
																																			品种丰产性及其稳定性的回归分析
																																			Y1= -4677.8647 +2.39896x
																																			Y2= 7559.5064 -1.26784x
																																			Y3= -2881.6417 +1.86889x
																																			品种丰产性及其稳定性分析
																																				丰产性参数		稳定性参数			适应地区	综合评价
																																			品种	产量	效应	方差	变异度	回归系数		(供参考)
																																			V2	3373.03	70.9944	194113	13.0619	-1.2678	E2,	好
																																			V3	3289.5	-12.5389	28494.2	5.13154	1.8689	E1~E2,	一般
																																			V1	3243.58	-58.4556	73864.6	8.37902	2.399	E1,	不好
[truncated: 6 more columns]
