# Supplementary material for: Root growth and spatial distribution characteristics for seedlings raised in substrate and transplanted cotton
Source: PLoS One. 2017 Dec 22;12(12):e0190032. doi: 10.1371/journal.pone.0190032 (PMC5741230; doi:10.1371/journal.pone.0190032)
Supplement: S1 File — (ZIP) [file pone.0190032.s001.zip › 2012-2013sampling.xls]

## Sheet: 2012-2013年根干重
2013单株根干重	栽后天数	中46营养钵	栽后天数	中46裸苗移栽	播后天数	中46直播			2012单株根干物质		中46直播	栽后天数	中46营养钵	移栽后天数	中46裸苗移栽
2009-05-15	15	0.1905	15	0.11	28	0.149			5月5日	18	0	5	0.1	5	0.07
2009-05-24	24	0.35	24	0.1	37	0.233333			5月15日	28	0.03	15	0.09	15	0.05
2009-06-14	45	2.5	45	1.6	58	3.93333			5月25日	38	0.06	25	0.06	25	0.04
2009-06-28	59	3.9	59	3.26667	72	8.03333			6月5日	49	0.15	36	0.69	36	0.11
2009-07-12	73	12.1	73	8.9	86	13.1			6月15日	59	2.3	46	1.3	46	0.4
2009-07-26	87	13.8333	87	14.3667	100	15.4667			6月27日	71	7.8	58	6.2	58	8.4
2009-08-13	105	13.8333	105	16.5333	118	15			7月18日	92	9.6	79	9.5	79	13.3
2009-08-27	119	12.1	119	15.4	132	13.9			8月7日	112	15.9333	99	15.5667	99	15.4667
2009-09-07	130	14	130	15.7	143	13.6667			8月31日	136	17.1667	123	13.1	123	19.9
营养钵计算结果	当前日期 2012-3-20 9:47:31
	方差分析表(线性回归模型适用)								营养钵	当前日期 2012-3-20 9:53:03
方差来源	平方和	自由度	均方	F值	p值					方差分析表(线性回归模型适用)
回归	296.972	2	148.486	123.709	1.32722e-05				方差来源	平方和	自由度	均方	F值	p值
剩余	7.20171	6	1.20029						回归	293.436	2	146.718	87.861	3.59941e-05
总的	304.174	8	38.0217						剩余	10.0193	6	1.66989
R=0.9881		RR=0.9763							总的	303.455	8	37.9319
	系数ci的协方差阵								R=0.9834		RR=0.9670
c1	c2	c3								系数ci的协方差阵
0.329397	-0.594091	0.0107376							c1	c2	c3
-0.594091	9.60279	-0.155424							1.33329	-0.698415	0.0152884
0.0107376	-0.155424	0.00254471							-0.698415	1.91849	-0.0316783
	系数ci的相关阵:								0.0152884	-0.0316783	0.00055505
c1	c2	c3								系数ci的相关阵:
1	-0.334037	0.370877							c1	c2	c3
-0.334037	1	-0.994262							1	-0.436688	0.561997
0.370877	-0.994262	1							-0.436688	1	-0.97077
	方程系数	标准误Se	tαSe	t值	p值	95%置信区间			0.561997	-0.97077	1
c1	13.5681	0.573931	1.40436	23.6407	3.75984e-07	12.1638	14.9725			方程系数	标准误Se	tαSe	t值	p值	95%置信区间
c2	10.9322	3.09884	7.58258	3.52783	0.0124003	3.34959	18.5147		c1	14.2918	1.15468	2.82541	12.3772	1.69726e-05	11.4663	17.1172
c3	-0.173856	0.0504451	0.123435	3.44643	0.0136926	-0.29729	-0.0504209		c2	5.79328	1.3851	3.38921	4.18258	0.00579681	2.40407	9.18249
观察值	拟合值	残差	标准残差	cook距离	杠杆率H				c3	-0.0882911	0.0235595	0.057648	3.74758	0.00953693	-0.145939	-0.0306431
0.1905	0.00329005	0.18721	0.190021	0.00284782	0.191336				观察值	拟合值	残差	标准残差	cook距离	杠杆率H
0.35	0.0157161	0.334284	0.338755	0.00889762	0.188712				0.1	0.0674161	0.0325839	0.0278142	5.59049e-05	0.178165
2.5	0.580053	1.91995	2.10094	0.643341	0.304229				0.09	0.161924	-0.0719243	-0.0610552	0.000252641	0.168966
3.9	4.57853	-0.678535	-1.4139	2.80658	0.808124				0.06	0.385331	-0.325331	-0.276408	0.00523142	0.170413
12.1	11.5752	0.524753	1.47552	6.16135	0.894626				0.69	0.974581	-0.284581	-0.249341	0.00584264	0.219926
13.8333	13.3663	0.467	0.474966	0.0181666	0.194578				1.3	2.14871	-0.848705	-0.790758	0.0937202	0.310175
13.8333	13.5592	0.274165	0.284304	0.00783232	0.225227				6.2	4.83004	1.36996	1.38827	0.459215	0.416846
12.1	13.5673	-1.46734	-1.52689	0.232895	0.230584				9.5	10.9368	-1.43685	-2.48253	8.18616	0.799393
14	13.568	0.431993	0.449693	0.0202664	0.231156				15.5667	13.5793	1.9874	1.96074	0.801431	0.384761
									13.1	14.2022	-1.10222	-1.34525	0.897287	0.597985
回归方程									回归方程
Y营养钵=13.5681/(1+EXP(10.9322-0.173856X1))	0								Y营养钵=14.2918/(1+EXP(5.7933-0.088291X1))	3
裸苗移栽计算结果	当前日期 2012-3-20 9:48:55								裸苗移栽	当前日期 2012-3-20 9:54:11
	方差分析表(线性回归模型适用)									方差分析表(线性回归模型适用)
方差来源	平方和	自由度	均方	F值	p值				方差来源	平方和	自由度	均方	F值	p值
回归	412.536	2	206.268	636.018	1.03472e-07				回归	493.481	2	246.74	77.9721	5.08577e-05
剩余	1.94587	6	0.324311						剩余	18.9868	6	3.16447
总的	414.482	8	51.8102						总的	512.467	8	64.0584
R=0.9976		RR=0.9953							R=0.9813		RR=0.9630
	系数ci的协方差阵									系数ci的协方差阵
c1	c2	c3							c1	c2	c3
0.122483	-0.113779	0.00192963							2.50242	-1.05607	0.0228605
-0.113779	0.796346	-0.0114235							-1.05607	2.36429	-0.0387547
0.00192963	-0.0114235	0.000167148							0.0228605	-0.0387547	0.000672871
	系数ci的相关阵:									系数ci的相关阵:
c1	c2	c3							c1	c2	c3
1	-0.364313	0.426467							1	-0.434172	0.55711
-0.364313	1	-0.990145							-0.434172	1	-0.971646
0.426467	-0.990145	1							0.55711	-0.971646	1
	方程系数	标准误Se	tαSe	t值	p值	95%置信区间				方程系数	标准误Se	tαSe	t值	p值	95%置信区间
c1	16.0464	0.349976	0.85636	45.8499	1e-07	15.19	16.9027		c1	18.1889	1.5819	3.87078	11.4981	2.59962e-05	14.3182	22.0597
c2	8.19431	0.892382	2.18358	9.18251	9.3994e-05	6.01073	10.3779		c2	5.90924	1.53763	3.76244	3.84309	0.00852816	2.14681	9.67168
c3	-0.116323	0.0129286	0.0316351	8.99733	0.000105448	-0.147958	-0.0846876		c3	-0.0896777	0.0259397	0.0634723	3.45715	0.0135142	-0.15315	-0.0262054
观察值	拟合值	残差	标准残差	cook距离	杠杆率H				观察值	拟合值	残差	标准残差	cook距离	杠杆率H
0.11	0.025335	0.084665	0.165141	0.00212585	0.189531				0.07	0.0769744	-0.0069744	-0.00432526	1.35356e-06	0.178346
0.1	0.0719646	0.0280354	0.0544958	0.000223122	0.183934				0.05	0.187565	-0.137565	-0.0848297	0.000487702	0.168966
1.6	0.790696	0.809304	1.66528	0.344928	0.271743				0.04	0.453068	-0.413068	-0.254679	0.00438763	0.168702
3.26667	3.35286	-0.0861946	-0.238449	0.0280871	0.597092				0.11	1.16615	-1.05615	-0.670368	0.0411798	0.215627
8.9	9.20689	-0.306888	-0.868427	0.401461	0.614937				0.4	2.61559	-2.21559	-1.5003	0.33841	0.310835
14.3667	14.0049	0.361735	0.921344	0.312358	0.524692				8.4	6.00335	2.39665	1.77266	0.765854	0.422356
16.5333	15.7632	0.770088	1.56235	0.272457	0.250858				13.3	13.8982	-0.598182	-0.76957	0.83655	0.809072
15.4	15.99	-0.590012	-1.23352	0.211765	0.294546				15.4667	17.3004	-1.83369	-1.31441	0.360494	0.384983
15.7	16.0306	-0.33065	-0.700437	0.0744649	0.312875				19.9	18.081	1.81899	1.60968	1.27665	0.59647
回归方程									回归方程
Y裸苗移栽=16.0464/(1+EXP(8.1943-0.116323X1))	1								Y裸苗移栽=18.1889/(1+EXP(5.9092-0.089678X1))	4
直播计算结果	当前日期 2012-3-20 9:49:45								直播	当前日期 2012-3-20 9:55:00
	方差分析表(线性回归模型适用)									方差分析表(线性回归模型适用)
方差来源	平方和	自由度	均方	F值	p值				方差来源	平方和	自由度	均方	F值	p值
回归	317.525	2	158.763	237.801	1.93371e-06				回归	381.969	2	190.985	92.9304	3.05841e-05
剩余	4.00577	6	0.667629						剩余	12.3308	6	2.05514
总的	321.531	8	40.1914						总的	394.3	8	49.2875
R=0.9938		RR=0.9875							R=0.9842		RR=0.9687
	系数ci的协方差阵									系数ci的协方差阵
c1	c2	c3							c1	c2	c3
0.190949	-0.211338	0.00362576							3.01123	-1.0264	0.0184013
-0.211338	1.92337	-0.0279887							-1.0264	1.29094	-0.0174086
0.00362576	-0.0279887	0.000415404							0.0184013	-0.0174086	0.000251171
	系数ci的相关阵:									系数ci的相关阵:
c1	c2	c3							c1	c2	c3
1	-0.348728	0.407104							1	-0.520586	0.669101
-0.348728	1	-0.990187							-0.520586	1	-0.966776
0.407104	-0.990187	1							0.669101	-0.966776	1
	方程系数	标准误Se	tαSe	t值	p值	95%置信区间				方程系数	标准误Se	tαSe	t值	p值	95%置信区间
c1	14.603	0.436977	1.06924	33.4182	1e-07	13.5338	15.6723		c1	17.7115	1.73529	4.2461	10.2066	5.15379e-05	13.4654	21.9576
c2	7.84758	1.38685	3.39351	5.65855	0.00130871	4.45407	11.2411		c2	5.58946	1.13619	2.78016	4.91946	0.00265824	2.8093	8.36962
c3	-0.114383	0.0203815	0.0498716	5.61211	0.00136557	-0.164255	-0.0645114		c3	-0.0665995	0.0158484	0.0387796	4.20229	0.00567139	-0.105379	-0.0278199
观察值	拟合值	残差	标准残差	cook距离	杠杆率H				观察值	拟合值	残差	标准残差	cook距离	杠杆率H
0.149	0.139012	0.00998785	0.0136193	1.49233e-05	0.194436				0	0.216802	-0.216802	-0.166267	0.00192346	0.172688
0.233333	0.382613	-0.149279	-0.207622	0.00418796	0.225682				0.03	0.417155	-0.387155	-0.296116	0.00591137	0.168225
3.93333	3.34564	0.587697	1.29011	1.23011	0.689173				0.06	0.794257	-0.734257	-0.565149	0.0231564	0.178647
8.03333	8.70047	-0.667141	-1.32244	0.946311	0.618804				0.15	1.57606	-1.42606	-1.12365	0.116121	0.216248
13.1	12.8459	0.254095	0.440564	0.0651549	0.501757				2.3	2.82941	-0.529406	-0.427791	0.0208578	0.2548
15.4667	14.2111	1.25558	1.72779	0.262953	0.209017				7.8	5.263	2.537	2.10816	0.620856	0.295321
15	14.5518	0.448196	0.623344	0.0377393	0.225635				9.6	11.1808	-1.58082	-1.94628	2.6708	0.678994
13.9	14.5927	-0.692657	-0.973149	0.100328	0.241173				15.9333	15.3456	0.587741	0.556184	0.0866536	0.456631
13.6667	14.6001	-0.933399	-1.31483	0.187151	0.245151				17.1667	17.176	-0.00929646	-0.012816	0.000159093	0.743971
回归方程									回归方程
Y直播=14.6030/(1+EXP(7.8476-0.114383X1))	2								Y直播=17.7115/(1+EXP(5.5895-0.066599X1))	5
RB			a	b	Vmax（t0）	t1	t2	R2	Δt	Transplanting date	增长速度最高	增长减缓日	始增日
2008	Y裸苗移栽=18.1889/(1+EXP(5.9092-0.089678X1))		5.9092	-0.089678	65.8935	51.2083	80.5768	0.963	29.3685	2012-04-30	2012-07-04 21:26:41	2012-07-19 13:50:37	2012-06-20 04:59:54	29.3685
2008	Y营养钵=14.2918/(1+EXP(5.7933-0.088291X1))		5.7933	-0.088291	65.616	50.7	80.5299	0.967	29.8299	2012-04-30	2012-07-04 14:47:00	2012-07-19 12:43:06	2012-06-19 16:48:01	29.8299
2008	Y直播=17.7115/(1+EXP(5.5895-0.066599X1))		5.5895	-0.066599	83.9277	64.1535	103.699	0.9687	39.5458	2012-04-17	2012-07-09 22:15:52	2012-07-29 16:46:57	2012-06-20 03:40:58	39.5458
2009	Y裸苗移栽=16.0464/(1+EXP(8.1943-0.116323X1))		8.1943	-0.116323	70.4444	59.1229	81.7643	0.9953	22.6414	2012-04-30	2012-07-09 10:39:53	2012-07-20 18:20:35	2012-06-28 02:57:00	22.6414
2009	Y营养钵=13.5681/(1+EXP(10.9322-0.173856X1))		10.9322	-0.173856	62.8808	55.3059	70.4547	0.9763	15.1488	2012-04-30	2012-07-01 21:08:18	2012-07-09 10:54:44	2012-06-24 07:20:26	15.1488
2009	Y直播=14.6030/(1+EXP(7.8476-0.114383X1))		7.8476	-0.114383	68.6081	57.0946	80.12	0.9875	23.0254	2012-04-17	2012-06-24 14:35:39	2012-07-06 02:52:49	2012-06-13 02:16:16	23.0254
RB			a	b	Vmax（t0）	t1	t2	R2	P Value
2008	Y裸苗移栽=18.1889/(1+EXP(5.9092-0.089678X1))		5.9092	-0.089678	65.8935	51.2083	80.5768	0.963	<0.001
2008	Y营养钵=14.2918/(1+EXP(5.7933-0.088291X1))		5.7933	-0.088291	65.616	50.7	80.5299	0.967	<0.001
2008	Y直播=17.7115/(1+EXP(5.5895-0.066599X1))		5.5895	-0.066599	83.9277	64.1535	103.699	0.9687	<0.001
2009	Y裸苗移栽=16.0464/(1+EXP(8.1943-0.116323X1))		8.1943	-0.116323	70.4444	59.1229	81.7643	0.9953	<0.001
2009	Y营养钵=13.5681/(1+EXP(10.9322-0.173856X1))		10.9322	-0.173856	62.8808	55.3059	70.4547	0.9763	<0.001
2009	Y直播=14.6030/(1+EXP(7.8476-0.114383X1))		7.8476	-0.114383	68.6081	57.0946	80.12	0.9875	<0.001
Year	Equation		Vmax（t0）	t1	t2	R2	P Value
2008	YSSTC=18.19/(1+EXP(5.91-0.09X1))		65.89	51.21	80.58	0.963	<0.001
2008	YSCSTC=14.29/(1+EXP(5.799-0.09X1))		65.62	50.7	80.53	0.967	<0.001
2008	YDSC=17.71/(1+EXP(5.59-0.07X1))		83.93	64.15	103.7	0.9687	<0.001
2009	YSSTC=16.05/(1+EXP(8.19-0.12X1))		70.44	59.12	81.76	0.9953	<0.001
2009	YScSTC=13.57/(1+EXP(10.93-0.17X1))		62.88	55.31	70.45	0.9763	<0.001
2009	YDSC=14.60/(1+EXP(7.85-0.11X1))		68.61	57.09	80.12	0.9875	<0.001

## Sheet: 空间分布图
处理	日期	层次	0cm	东10cm	东20cm	东30cm	东40cm	西10cm	西20cm	西30cm	西40cm		处理	0cm	东20cm	东40cm	西20cm	西40cm
裸苗移栽	2009-06-15	10	1765.6	1718.8	745.83	596.08	392.86	1187.1	177.95	114.91	0		裸苗移栽	4.58782	3.20211	1.28485	1.77351	0.149294
裸苗移栽	2009-06-15	20	1415.6	1090.3	873.5	243.91	427.97	1243	467.87	114.91	0		裸苗移栽	3.67836	2.55142	0.872923	2.2228	0.149294
裸苗移栽	2009-06-15	30	125.01	52.134	52.932	65.699	345.25	119.69	109.59	5.3198	0		裸苗移栽	0.324832	0.136504	0.533915	0.297886	0.00691161
裸苗移栽	2009-06-15	40	0	97.618	189.12	62.773	113.04	0	10.108	0	0		裸苗移栽	0	0.372537	0.22842	0.0131326	0
裸苗移栽	2009-06-15	50	11.171	93.894	60.911	13.033	85.648	67.827	0	0	0		裸苗移栽	0.0290273	0.201126	0.128209	0.0881225	0
裸苗移栽	2009-06-15	60	91.766	107.19	89.106	31.387	0	143.37	0	9.3096	0		裸苗移栽	0.238449	0.255032	0.0407787	0.18627	0.0120953
裸苗移栽	2009-06-15	70	0	0	0	0	43.356	0	210.89	0	0		裸苗移栽	0	0	0.0563292	0.273993	0
裸苗移栽	2009-06-15	80	0	17.023	0	28.461	0	0	0	0	0		裸苗移栽	0	0.0221167	0.0369772	0	0
裸苗移栽	2009-06-15	90	0	0	0	0	0	0	0	0	0		裸苗移栽	0	0	0	0	0
裸苗移栽	2009-06-15	100	0	0	0	0	0	0	0	0	0		裸苗移栽	0	0	0	0	0
处理	日期	层次	0cm	东10cm	东20cm	东30cm	东40cm	西10cm	西20cm	西30cm	西40cm		处理	0cm	东20cm	东40cm	西20cm	西40cm
营养钵	2009-06-15	10	1510.3	1092.1	914.2	659.65	760.73	1058.1	109.85	129.8	225.29		营养钵	3.92444	2.60663	1.84539	1.51743	0.461341
营养钵	2009-06-15	20	788.39	880.15	716.04	1415.9	220.5	1588.7	277.43	33.248	88.042		营养钵	2.04859	2.07381	2.12605	2.42452	0.157583
营养钵	2009-06-15	30	246.57	678.27	526.92	443.4	72.615	533.84	125.55	188.05	25.269		营养钵	0.640699	1.56581	0.670419	0.856695	0.277149
营养钵	2009-06-15	40	253.49	333.28	309.61	155.07	36.972	119.16	17.821	0	0		营养钵	0.658681	0.835258	0.249506	0.177969	0
营养钵	2009-06-15	50	33.78	524.26	60.113	0	0	46.814	0	0	0		营养钵	0.0877756	0.759231	0	0.0608219	0
营养钵	2009-06-15	60	0	248.96	110.12	30.855	39.1	0	0	0	0		营养钵	0	0.466525	0.0908872	0	0
营养钵	2009-06-15	70	0	17.555	213.85	0	0	0	0	0	0		营养钵	0	0.300647	0	0	0
营养钵	2009-06-15	80	0	0	288.33	0	52.134	0	0	0	0		营养钵	0	0.374605	0.0677337	0	0
营养钵	2009-06-15	90	0	0	0	0	0	0	0	0	0		营养钵	0	0	0	0	0
营养钵	2009-06-15	100	0	0	0	0	0	0	0	0	0		营养钵	0	0	0	0	0
																		0.314
处理	日期	层次	0cm	东10cm	东20cm	东30cm	东40cm	西10cm	西20cm	西30cm	西40cm		处理	0cm	东20cm	东40cm	西20cm	西40cm
直播	2009-06-15	10	406.7	387.81	219.44	610.18	785.99	1500.4	919.52	564.96	156.67		直播	1.05679	0.788954	1.81394	3.14402	0.937559
直播	2009-06-15	20	205.61	352.43	446.33	339.93	828.55	311.74	490.75	0	52.134		直播	0.534267	1.03777	1.51812	1.04261	0.0677337
直播	2009-06-15	30	512.82	316.26	364.67	446.33	244.97	96.288	153.48	216.78	120.23		直播	1.33254	0.884681	0.898154	0.324505	0.437851
直播	2009-06-15	40	406.43	86.978	77.402	6	83.52	144.43	571.43	0	0		直播	1.05609	0.213566	0.116307	0.930063	0
直播	2009-06-15	50	122.09	66.763	94.958	27.737	115.7	130.33	61.709	0	0		直播	0.317245	0.210112	0.186357	0.249502	0
直播	2009-06-15	60	104.53	66.497	0	7.9796	35.642	0	0	0	0		直播	0.271616	0.0863945	0.0566742	0	0
直播	2009-06-15	70	154.01	38.036	115.44	21.545	15.161	0	0	0	34.312		直播	0.400187	0.1994	0.0476893	0	0.044579
直播	2009-06-15	80	71.817	69.157	57.187	94.692	69.157	17.555	0	0	0		直播	0.186613	0.164149	0.212877	0.0228079	0
直播	2009-06-15	90	0	0	0	0	0	0	0	0	0		直播	0	0	0	0	0
直播	2009-06-15	100	0	0	0	0	0	0	0	0	0		直播	0	0	0	0	0
处理	日期	层次	0cm	东10cm	东20cm	东30cm	东40cm	西10cm	西20cm	西30cm	西40cm		处理	0cm	东20cm	东40cm	西20cm	西40cm
裸苗移栽	2009-07-30	10	1402.8		1186		658.92		1050.6		1884.2		裸苗移栽	3.6451	3.08176	1.71217	2.72993	4.896
裸苗移栽	2009-07-30	20	1180.2		3557.6		1508.2		1990.7		934.02		裸苗移栽	3.06669	9.24424	3.91898	5.17273	2.427
裸苗移栽	2009-07-30	30	652.14		5539.7		1267		3198.1		1311.1		裸苗移栽	1.69455	14.3946	3.29223	8.3101	3.40683
裸苗移栽	2009-07-30	40	698.83		2338.6		2563		1979.9		782.8		裸苗移栽	1.81587	6.07673	6.65982	5.14467	2.03407
裸苗移栽	2009-07-30	50	1689.3		722.36		1284.3		1640.2		118.9		裸苗移栽	4.38956	1.87701	3.33719	4.26197	0.308955
裸苗移栽	2009-07-30	60	595.88		147.22		196.09		630.18		651.46		裸苗移栽	1.54836	0.382544	0.50953	1.63749	1.69278
裸苗移栽	2009-07-30	70	63.169		33.714		261.9		65.832		0		裸苗移栽	0.164141	0.0876041	0.680534	0.171061	0
裸苗移栽	2009-07-30	80	39.598		155.16		125.08		0		0		裸苗移栽	0.102893	0.403175	0.325014	0	0
裸苗移栽	2009-07-30	90	67.273		46.481		26.532		0		71.418		裸苗移栽	0.174805	0.120778	0.068942	0	0.185576
裸苗移栽	2009-07-30	100	0		55.735		0		234.11		0		裸苗移栽	0	0.144825	0	0.608323	0
处理	日期				根长/mm		根长/mm		根长/mm		根长/mm		处理	0cm	东20cm	东40cm	西20cm	西40cm
营养钵	2009-07-30	10	1857.3		1026.9		675.86		716.57		489.15		营养钵	4.8261	2.66835	1.75619	1.86197	1.27103
营养钵	2009-07-30	20	804.55		1216.7		1128.7		995.86		2654.5		营养钵	2.09058	3.16153	2.93287	2.58769	6.89758
营养钵	2009-07-30	30	1753.1		1225.9		1529.9		827.89		834.27		营养钵	4.55534	3.18544	3.97537	2.15123	2.16781
营养钵	2009-07-30	40	3808.2		1156.9		1007		1434.1		237.79		营养钵	9.89541	3.00614	2.61664	3.72643	0.617885
营养钵	2009-07-30	50	598.27		543.01		503.12		911.18		226.62		营养钵	1.55457	1.41098	1.30733	2.36765	0.58886
营养钵	2009-07-30	60	0		295.85		101.94		513.69		144.63		营养钵	0	0.768751	0.264886	1.3348	0.375814
营养钵	2009-07-30	70	267.52		110		66.491		1073.1		41.694		营养钵	0.695137	0.285829	0.172773	2.78839	0.10834
营养钵	2009-07-30	80	45.484		498.33		50		191.11		43.689		营养钵	0.118188	1.29488	0.129922	0.496589	0.113524
营养钵	2009-07-30	90	0		100		61.57		205.08		50		营养钵	0	0.259845	0.159986	0.53289	0.129922
营养钵	2009-07-30	100	112.09		70		256.02		89.85		40		营养钵	0.29126	0.181891	0.665255	0.233471	0.103938
处理	日期				根长/mm		根长/mm		根长/mm		根长/mm		处理	0cm	东20cm	东40cm	西20cm	西40cm		2.259
直播	2009-07-30	10	152.21		901.47		935.39		882.86		593.88		直播	0.39551	2.29407	2.43056	2.34242	1.54317
直播	2009-07-30	20	666.5		1602.9		1365.3		1966.5		2408.8		直播	1.73187	5.10985	3.54766	4.16505	6.25914
直播	2009-07-30	30	1778.6		924.24		1105.2		662.31		730.54		直播	4.6216	1.72098	2.8718	2.40159	1.89827
直播	2009-07-30	40	1306.1		591.61		392.2		2367.9		359.48		直播	3.39383	6.15287	1.01911	1.53727	0.93409
直播	2009-07-30	50	1942.4		506.51		254.48		1403.9		354.5		直播	5.04723	3.64796	0.661253	1.31614	0.92115
直播	2009-07-30	60	180.74		244.18		40.896		289.26		18.154		直播	0.469644	0.751627	0.106266	0.634489	0.0471722
直播	2009-07-30	70	304.42		0		9.9745		317.49		50		直播	0.79102	0.824981	0.0259182	0	0.129922
直播	2009-07-30	80	936.41		0		72.682		30.722		144.03		直播	2.43321	0.0798295	0.18886	0	0.374254
直播	2009-07-30	90	736.91		41.095		342.29		241.98		70		直播	1.91482	0.628772	0.889423	0.106783	0.181891
直播	2009-07-30	100	462.02		24.936		0		142.78		38.677		直播	1.20053	0.371006	0	0.0647949	0.1005
处理	日期	层次	0cm	东10cm	东20cm	东30cm	东40cm	西10cm	西20cm	西30cm	西40cm		处理	0cm	东20cm	东40cm	西20cm	西40cm
裸苗移栽	2009-09-03	10	836.67		336.14		1457.9		485.76		1808.7		裸苗移栽	2.17404	0.873442	3.78828	1.26222	4.69981
裸苗移栽	2009-09-03	20	4632.1		1697.7		1879		1537.3		2075.7		裸苗移栽	12.0363	4.41139	4.88248	3.99459	5.3936
裸苗移栽	2009-09-03	30	729.74		580.92		1318.4		1764.5		1217		裸苗移栽	1.89619	1.50949	3.42579	4.58496	3.16231
裸苗移栽	2009-09-03	40	647.75		592.69		94.758		1220.1		59.249		裸苗移栽	1.68314	1.54007	0.246224	3.17037	0.153955
裸苗移栽	2009-09-03	50	249.36		160.59		167.77		247.17		387.21		裸苗移栽	0.647949	0.417285	0.435942	0.642258	1.00615
裸苗移栽	2009-09-03	60	54.86		120.09		195.7		93.362		75.807		裸苗移栽	0.142551	0.312048	0.508516	0.242596	0.196981
裸苗移栽	2009-09-03	70	24.936		0		1129.9		122.09		200.29		裸苗移栽	0.0647949	0	2.93599	0.317245	0.520443
裸苗移栽	2009-09-03	80	185.93		141.04		0		270.31		140.64		裸苗移栽	0.483129	0.366485	0	0.702387	0.365446
裸苗移栽	2009-09-03	90	265.72		77.402		250.76		80.993		619.82		裸苗移栽	0.69046	0.201125	0.651587	0.210456	1.61057
裸苗移栽	2009-09-03	100	80.794		0		110.52		96.554		215.45		裸苗移栽	0.209939	0	0.28718	0.250891	0.559836
裸苗移栽	2009-09-03	110	17.954		0		0		0		5.9847			0.0466525	0	0	0	0.0155509
裸苗移栽	2009-09-03	120	113.11		226.62		19.55		0		57.653			0.29391	0.58886	0.0507997	0	0.149808
处理	日期												处理	0cm	东20cm	东40cm	西20cm	西40cm
营养钵	2009-09-03	10	2684.6		344.52		888.53		347.11		717.17		营养钵	6.97579	0.895217	2.3088	0.901947	1.86353
营养钵	2009-09-03	20	881.55		1274.1		655.53		917.26		579.52		营养钵	2.29066	3.31068	1.70336	2.38345	1.50585
营养钵	2009-09-03	30	931.62		841.05		1037.6		300.63		566.95		营养钵	2.42077	2.18542	2.69615	0.781171	1.47319
营养钵	2009-09-03	40	1006.4		873.97		322.18		324.17		314.2		营养钵	2.61508	2.27097	0.837168	0.842339	0.816432
营养钵	2009-09-03	50	722.16		467.41		134.46		589.89		220.24		营养钵	1.8765	1.21454	0.349387	1.5328	0.572282
营养钵	2009-09-03	60	554.98		357.09		93.561		107.13		141.24		营养钵	1.44209	0.92788	0.243113	0.278372	0.367005
营养钵	2009-09-03	70	472.39		259.94		61.643		111.91		219.64		营养钵	1.22748	0.675441	0.160176	0.290792	0.570723
营养钵	2009-09-03	80	594.97		38.302		42.093		23.54		222.23		营养钵	1.546	0.0995258	0.109376	0.0611675	0.577453
营养钵	2009-09-03	90	585.27		67.627		97.751		281.68		316.99		营养钵	1.52079	0.175725	0.254001	0.731931	0.823682
营养钵	2009-09-03	100	99.945		289.26		56.256		205.08		206.87		营养钵	0.259702	0.751627	0.146178	0.53289	0.537541
营养钵	2009-09-03	110	196.07		315.2		10.773		198.69		147.02		营养钵	0.509478	0.819031	0.0279931	0.516286	0.382024
营养钵	2009-09-03	120	169.97		148.22		36.108		0		70.021		营养钵	0.441658	0.385142	0.0938248	0	0.181946
处理	日期												处理	0cm	东20cm	东40cm	西20cm	西40cm
直播	2009-09-03	10	645.55		598.47		539.22		287.07		149.22		直播	1.67743	1.55509	1.40114	0.745936	0.38774
直播	2009-09-03	20	614.03		637.57		295.45		539.02		342.73		直播	1.59553	1.65669	0.767711	1.40062	0.890566
直播	2009-09-03	30	624.61		238.19		599.07		711.58		329.16		直播	1.62302	0.618924	1.55665	1.849	0.855305
直播	2009-09-03	40	1011		394.79		331.95		539.42		138.85		直播	2.62703	1.02584	0.862555	1.40165	0.360795
直播	2009-09-03	50	527.85		223.83		90.17		434.49		374.64		直播	1.37159	0.581611	0.234302	1.129	0.973483
直播	2009-09-03	60	208.47		368.06		70.42		165.18		239.39		直播	0.541698	0.956385	0.182983	0.429212	0.622042
直播	2009-09-03	70	222.43		34.512		75.208		405.73		104.93		直播	0.577973	0.0896776	0.195424	1.05427	0.272655
直播	2009-09-03	80	231.61		246.37		24.737		74.61		23.34		直播	0.601827	0.64018	0.0642778	0.19387	0.0606478
直播	2009-09-03	90	588.9		57.697		11.969		39.3		13.565		直播	1.53023	0.149923	0.0311008	0.102119	0.0352479
直播	2009-09-03	100	588.5		119.89		62.64		350.51		116.5		直播	1.52919	0.311528	0.162767	0.910782	0.302719
直播	2009-09-03	110	146.03		42.492		0		95.357		161.59		直播	0.379451	0.110413	0	0.24778	0.419883
直播	2009-09-03	120	327.76		83.786		0		67.228		0		直播	0.851667	0.217714	0	0.174688	0

## Sheet: Fig 2 and Table 1总数据
处理			裸苗移栽		营养钵移栽		直播棉花
日期	位点	层次	表面积/mm2	根长/mm	表面积/mm2	根长/mm	表面积/mm2	根长/mm
2009-05-29	0	6点合计	168.985	452.58	340.763	1322.03	306.491	2297.01
2009-05-29	东20	12点合计	522.612	1835.23	750.338	2773.41	330.21	1877.96
2009-05-29	东40	12点合计	176.583	716.575	340.52	1101.46	76.8	857.269
2009-05-29	西20	12点合计	87.046	631.55	265.842	1104.23	525.659	1919.31
2009-05-29	西40	12点合计	68.129	111.315	0	0	66	77.003
2009-06-15	0	8点合计	920.106	3409.15	931.962	2832.53	449.056	1984.01
2009-06-15	东20	16点合计	1579.35	5188.36	2161.44	6913.76	697.545	2759.36
2009-06-15	东40	16点合计	753.002	2449.47	1301.84	3886.93	920.425	3733.08
2009-06-15	西20	16点合计	1261.48	3737.39	1287.45	3877.26	1096.31	4397.63
2009-06-15	西40	16点合计	69.0462	244.449	174.653	689.699	323.527	1145.09
2009-06-29	0	10点合计	511.522	3118.25	697.573	2968.43	980.582	4381.87
2009-06-29	东20	20点合计	1726.6	9303.84	983.543	4703.74	3613.12	11297.9
2009-06-29	东40	20点合计	1320.74	6510.06	1558.92	7768.13	2108.84	9845.7
2009-06-29	西20	20点合计	1016.34	5431.73	971.647	4638.76	1496.72	9637.03
2009-06-29	西40	20点合计	1034.26	3972.59	483.433	2271.04	1079.97	6773.85
2009-07-13	0	10点合计	2055.9	7420.43	3420.7	11175.3	4604.03	21105.9
2009-07-13	东20	10点合计	4008.4	13320.6	1929.35	7631.53	4110.16	16508.2
2009-07-13	东40	10点合计	2088.72	6707.13	975.541	3653.11	3843.32	14757.9
2009-07-13	西20	10点合计	2491.79	7749.78	2489.56	7325.66	3683.99	15838.6
2009-07-13	西40	10点合计	889.603	3102.12	1049.64	3345.87	1395.95	4694.1
2009-07-30	0	10点合计	1939.63	6389.19	2097.68	9246.51	2548.6	8466.31
2009-07-30	东20	10点合计	2222.15	12215.7	1539.41	6243.59	1074.19	4836.94
2009-07-30	东40	10点合计	1900.05	7891.02	1161.42	5380.6	1049.78	4518.41
2009-07-30	西20	10点合计	2652.82	12356.5	1899.48	6958.43	1851.79	8305.7
2009-07-30	西40	10点合计	1635.38	5753.9	1067.03	4762.34	1401.34	4768.06
2009-08-14	0	12点合计	947.334	5430.72	1392.32	5807.5	1587.51	7612.75
2009-08-14	东20	12点合计	731.921	4067.82	1145.78	5960.81	1022.73	5880.14
2009-08-14	东40	12点合计	776.369	4310.26	1456.31	7647.24	612.295	4093.56
2009-08-14	西20	12点合计	903.592	4791.16	1162.18	5978.89	743.366	4374.03
2009-08-14	西40	12点合计	473.155	2775.72	559.705	2482.52	629.161	3572.88
2009-09-03	0	12点合计	2082.59	7838.92	1897.23	8899.92	1129.96	5736.74
2009-09-03	东20	12点合计	949.702	3933.19	917.305	5276.69	579.727	3045.66
2009-09-03	东40	12点合计	1500.11	6624.26	564.829	3436.49	414.244	2100.83
2009-09-03	西20	12点合计	1455.29	5918.14	653.969	3407.09	697.782	3709.49
2009-09-03	西40	12点合计	1618.84	6863.5	794.016	3722.09	401.096	1993.91
2009-09-13	0	12点合计	4294.53	13273.1	817.663	3484.3	989.689	4908.8
2009-09-13	东20	12点合计	2232.16	7361.75	249.983	1048.32	1232.05	4781.18
2009-09-13	东40	12点合计	2570.88	7107.8	328.549	1287.91	465.027	2261.22
2009-09-13	西20	12点合计	1353.31	4507.7	926.618	4612.27	779.598	3423.13
2009-09-13	西40	12点合计	498.342	2058.76	406.178	1679.73	446.856	1978.34
2009-09-29	0	12点合计	897.23	4043.32	557.562	2269.99	1004.52	4469.4
2009-09-29	东20	12点合计	895.238	3830.64	371.129	1451.08	871.844	4072.81				Treatments	Equation			R2	P
2009-09-29	东40	12点合计	841.725	3694.76	492.274	2014.26	918.327	4073.21				RAD of SSTC	Y1=-10974.5607+471.1710*X-2.7585*X2+0.001719*X13			0.8732	0.0111
2009-09-29	西20	12点合计	1224.96	5570.61	432.001	1714.23	744.784	3580.88				RL of SSTC	Y2=-51951.9515+2308.0153*X-17.8969*X2+0.037968*X3			0.9077	0.0051
2009-09-29	西40	12点合计	1079.68	4521.58	248.532	1136.3	378.467	1620.28				RAD of ScSTC	Y3=-30096.4917+1519.4939*X-10.6421*X2+0.014764*X3			0.7949	0.0359
处理			裸苗移栽		营养钵移栽		直播棉花					RL of ScSTC	Y4=-10562.4955+554.2102*X-5.1191*X2+0.013215*X3			0.9248	0.0031
日期	位点	层次	表面积/mm2	根长/mm	表面积/mm2	根长/mm	表面积/mm2	根长/mm				RAD of DSC	Y5=-197722.0337+7129.5754*X-65.6171*X2+0.183519*X3			0.6257	0.1492
2009-05-29		54	1023.35	3747.26	1697.46	6301.13	1305.16	7028.55				RL of DSC	Y6=-49140.3785+1762.4553*X-16.2732*X2+0.045584*X3			0.6244	0.1505
2009-06-15		72	4582.98	15028.8	5857.35	18200.2	3486.86	14019.2
2009-06-29		90	5609.47	28336.5	4695.12	22350.1	9279.23	41936.4
2009-07-13		50	11534.4	38300	9864.78	33131.5	17637.5	72904.7
2009-07-30		50	10350	44606.3	7765.02	32591.5	7925.7	30895.4
2009-08-14		80	3832.37	21375.7	5716.3	27877	4595.06	25533.4
2009-09-03		80	7606.53	31178	4827.35	24742.3	3222.81	16586.6
2009-09-13		80	10949.2	34309.1	2728.99	12112.5	3913.22	17352.7
2009-09-29		80	4938.84	21660.9	2101.5	8585.86	3917.94	17816.6
	日期		裸苗移栽		营养钵移栽		直播棉花
	2009-05-29	29	0.0492432	0.180316	0.0816809	0.303207	0.0628035	0.33821
	2009-06-15	46	0.165398	0.542383	0.211389	0.656836	0.125839	0.505946
	2009-06-29	60	0.161955	0.818121	0.135556	0.645284	0.267907	1.21077
	2009-07-13	74	0.599431	1.99041	0.512663	1.72181	0.9166	3.78878
	2009-07-30	91	0.53788	2.31814	0.40354	1.69375	0.411891	1.6056
	2009-08-14	106	0.124478	0.694295	0.185669	0.90546	0.14925	0.829339
	2009-09-03	126	0.247065	1.01268	0.156795	0.803644	0.104679	0.538744
	2009-09-13	136	0.355637	1.11438	0.0886393	0.393422	0.127104	0.563625
	2009-09-29	152	0.160416	0.703559	0.0682579	0.278874	0.127257	0.578693
									处理			裸苗移栽		营养钵移栽		直播棉花
	日期		基质育苗 substrate seedling-raising cotton	基质育苗 substrate seedling-raising cotton	营养钵育苗 nutritional cube raised cotton	营养钵育苗 nutritional cube raised cotton	直播 directly sowing cotton	直播 directly sowing cotton	日期	基质育苗 substrate seedling-raising cotton	栽后天数	表面积/mm2	根长/mm	表面积/mm2	根长/mm	表面积/mm2	根长/mm	播后天数
	2009-05-29	05-29	0.0492432	0.180316	0.0816809	0.303207	0.0628035	0.33821	2009-05-29	营养钵育苗 nutritional cube raised cotton	29	1023.35	3747.26	1697.46	6301.13	1305.16	7028.55	42
	2009-06-15	06-15	0.165398	0.542383	0.211389	0.656836	0.125839	0.505946	2009-06-15	直播 directly sowing cotton	46	4582.98	15028.8	5857.35	18200.2	3486.86	14019.2	59
	2009-06-29	06-29	0.161955	0.818121	0.135556	0.645284	0.267907	1.21077	2009-06-29		60	5609.47	28336.5	4695.12	22350.1	9279.23	41936.4	73
	2009-07-13	07-13	0.599431	1.99041	0.512663	1.72181	0.9166	3.78878	2009-07-13		74	11534.4	38300	9864.78	33131.5	17637.5	72904.7	87
	2009-07-30	07-30	0.53788	2.31814	0.40354	1.69375	0.411891	1.6056	2009-07-30		91	10350	44606.3	7765.02	32591.5	7925.7	30895.4	104
	2009-08-14	08-14	0.355637	1.11438	0.185669	0.90546	0.14925	0.829339	2009-08-14		106	10949.2	34309.1	5716.3	27877	4595.06	25533.4	119
	2009-09-03	09-03	0.247065	1.01268	0.156795	0.803644	0.104679	0.538744	2009-09-03		126	7606.53	31178	4827.35	24742.3	3917.94	17816.6	139
	2009-09-13	09-13	0.160416	0.703559	0.0886393	0.393422	0.127104	0.563625	2009-09-13		136	4938.84	21660.9	2728.99	12112.5	3913.22	17352.7	149
	2009-09-29	09-29	0.124478	0.694295	0.0682579	0.278874	0.127257	0.578693	2009-09-29		152	3832.37	21375.7	2101.5	8585.86	3222.81	16586.6	165
											裸苗移栽	当前日期 2012-3-21 8:11:19								营养钵	当前日期 2012-3-21 8:14:11								直播棉花	当前日期 2012-3-21 8:18:07
											表面积/mm2	方差分析表(线性回归模型适用)								表面积/mm2	方差分析表(线性回归模型适用)								表面积/mm2	方差分析表(线性回归模型适用)
											方差来源	平方和	自由度	均方	F值	p值				方差来源	平方和	自由度	均方	F值	p值				方差来源	平方和	自由度	均方	F值	p值
											回归	9.15005e+07	3	3.05002e+07	11.4749	0.0111267				回归	4.54197e+07	3	1.51399e+07	6.4584	0.0358543				回归	1.22917e+08	3	4.09723e+07	2.78627	0.149232
											剩余	1.32899e+07	5	2.65798e+06						剩余	1.17211e+07	5	2.34422e+06						剩余	7.35256e+07	5	1.47051e+07
											总的	1.0479e+08	8	1.30988e+07						总的	5.71408e+07	8	7.14259e+06						总的	1.96443e+08	8	2.45553e+07
											R=0.9344		RR=0.8732							R=0.8916		RR=0.7949							R=0.7910		RR=0.6257
												系数ci的协方差阵									系数ci的协方差阵									系数ci的协方差阵
											c1	c2	c3	c4						c1	c2	c3	c4						c1	c2	c3	c4
											4.14894e+07	-1.65957e+06	19190.6	-67.0414						3.65916e+07	-1.46366e+06	16925.2	-59.1273						5.94264e+08	-1.99347e+07	200641	-622.312
											-1.65957e+06	69991.2	-836.35	2.98644						-1.46366e+06	61728.8	-737.62	2.6339						-1.99347e+07	688605	-7077.01	22.2855
											19190.6	-836.35	10.2613	-0.03737						16925.2	-737.62	9.04993	-0.0329585						200641	-7077.01	74.0593	-0.236577
											-67.0414	2.98644	-0.03737	0.000138252						-59.1273	2.6339	-0.0329585	0.000121931						-622.312	22.2855	-0.236577	0.000764869
												系数ci的相关阵:									系数ci的相关阵:									系数ci的相关阵:
											c1	c2	c3	c4						c1	c2	c3	c4						c1	c2	c3	c4
											1	-0.973879	0.930078	-0.0638408						1	-0.973879	0.930078	-0.0638408						1	-0.985452	0.956399	-0.0665709
											-0.973879	1	-0.986884	0.0692398						-0.973879	1	-0.986884	0.0692398						-0.985452	1	-0.991004	0.070033
											0.930078	-0.986884	1	-0.0715561						0.930078	-0.986884	1	-0.0715561						0.956399	-0.991004	1	-0.0716883
											-0.0638408	0.0692398	-0.0715561	1						-0.0638408	0.0692398	-0.0715561	1						-0.0665709	0.070033	-0.0716883	1
												方程系数	标准误Se	tαSe	t值	p值	95%置信区间				方程系数	标准误Se	tαSe	t值	p值	95%置信区间				方程系数	标准误Se	tαSe	t值	p值	95%置信区间
											c1	-10974.6	6441.22	16557.7	1.7038	0.149144	-27532.3	5583.13		c1	-10562.5	6049.1	15549.7	1.74613	0.141226	-26112.2	4987.21		c1	-49140.4	24377.5	62664.4	2.01581	0.0999033	-111805	13524
											c2	471.171	264.558	680.069	1.78097	0.135026	-208.898	1151.24		c2	554.21	248.453	638.668	2.23065	0.0761033	-84.4581	1192.88		c2	1762.46	829.822	2133.13	2.12389	0.0870748	-370.671	3895.58
											c3	-2.75852	3.20332	8.23439	0.861145	0.428512	-10.9929	5.47587		c3	-5.11913	3.00831	7.7331	1.70166	0.149556	-12.8522	2.61398		c3	-16.2732	8.60577	22.1218	1.89097	0.117214	-38.3951	5.84859
											c4	0.0017189	0.0117581	0.030225	0.146189	0.889483	-0.0285062	0.0319439		c4	0.0132148	0.0110423	0.028385	1.19675	0.285048	-0.0151702	0.0415999		c4	0.0455843	0.0276563	0.0710927	1.64824	0.160218	-0.0255084	0.116677
											观察值	拟合值	残差	标准残差	cook距离	杠杆率H				观察值	拟合值	残差	标准残差	cook距离	杠杆率H				观察值	拟合值	残差	标准残差	cook距离	杠杆率H
											1023.35	411.403	611.951	1.08734	2.18484	0.880835				1697.46	1526.71	170.75	0.323064	0.192869	0.880835				1305.16	-446.016	1751.18	1.32288	3.23393	0.880835
											4582.98	5029.58	-446.604	-0.33341	0.0133776	0.324949				5857.35	5385.38	471.962	0.375181	0.0169395	0.324949				3486.86	7559.37	-4072.51	-1.29259	0.201066	0.324949
											5609.47	7736.3	-2126.83	-1.62419	0.3628	0.354885				4695.12	7115.67	-2420.55	-1.96833	0.532825	0.354885				9279.23	10531.8	-1252.56	-0.406673	0.0227448	0.354885
											11534.4	9482.96	2051.44	1.51635	0.259949	0.311399				9864.78	7771.7	2093.09	1.64742	0.30683	0.311399				17637.5	11038.4	6599.03	2.07378	0.486199	0.311399
											10350	10354	-3.95843	-0.00283059	7.19349e-07	0.264233				7765.02	7437.47	327.555	0.24941	0.0055849	0.264233				7925.7	9419.66	-1493.96	-0.454187	0.0185206	0.264233
											10949.2	10022	927.184	0.693375	0.05847	0.327266				5716.3	6404.37	-688.068	-0.547912	0.0365106	0.327266				4595.06	6963.14	-2368.08	-0.752905	0.0689409	0.327266
											7606.53	8037.12	-430.586	-0.329189	0.0149962	0.35631				4827.35	4431.38	395.961	0.322341	0.0143787	0.35631				3917.94	3847.55	70.3873	0.0228782	7.24326e-05	0.35631
											4938.84	6406.87	-1468.03	-1.08726	0.135351	0.314123				2728.99	3368.07	-639.081	-0.504004	0.0290845	0.314123				3913.22	2973.63	939.59	0.295856	0.010022	0.314123
								b1	b2	b3	3832.37	2946.96	885.415	1.4836	3.55623	0.866				2101.5	1813.13	288.372	0.514521	0.42772	0.866				3222.81	3395.96	-173.149	-0.123348	0.0245822	0.866
								471.171	-2.7585	0.001719
							最高根表面积时栽后天数	93.5912			回归方程									回归方程									回归方程
							最高根表面积	10369.6			X裸苗移栽=-10974.5607+471.1710*X1-2.7585*X1^2+0.001719*X1^3	0								X2=-10562.4955+554.2102*X1-5.1191*X1^2+0.013215*X1^3	2								X2=-49140.3785+1762.4553*X1-16.2732*X1^2+0.045584*X1^3	4
											裸苗移栽	当前日期 2012-3-21 8:13:18								营养钵	当前日期 2012-3-21 8:15:03								直播棉花	当前日期 2012-3-21 8:19:01
											根长/mm	方差分析表(线性回归模型适用)								根长/mm	方差分析表(线性回归模型适用)								根长	方差分析表(线性回归模型适用)
											方差来源	平方和	自由度	均方	F值	p值				方差来源	平方和	自由度	均方	F值	p值				方差来源	平方和	自由度	均方	F值	p值
											回归	1.13675e+09	3	3.78915e+08	16.3999	0.00508905				回归	7.40383e+08	3	2.46794e+08	20.5004	0.00307171				回归	1.9984e+09	3	6.66133e+08	2.77016	0.150488
											剩余	1.15524e+08	5	2.31047e+07						剩余	6.01927e+07	5	1.20385e+07						剩余	1.20234e+09	5	2.40467e+08
											总的	1.25227e+09	8	1.56534e+08						总的	8.00576e+08	8	1.00072e+08						总的	3.20074e+09	8	4.00092e+08
											R=0.9528		RR=0.9077							R=0.9617		RR=0.9248							R=0.7902		RR=0.6244
												系数ci的协方差阵									系数ci的协方差阵									系数ci的协方差阵
											c1	c2	c3	c4						c1	c2	c3	c4						c1	c2	c3	c4
											3.6065e+08	-1.4426e+07	166816	-582.765						1.87914e+08	-7.51652e+06	86918	-303.644						9.71799e+09	-3.25992e+08	3.28107e+06	-10176.7
											-1.4426e+07	608406	-7270.06	25.96						-7.51652e+06	317004	-3788	13.5262						-3.25992e+08	1.12607e+07	-115730	364.433
											166816	-7270.06	89.1971	-0.324843						86918	-3788	46.4753	-0.169256						3.28107e+06	-115730	1211.09	-3.86873
											-582.765	25.96	-0.324843	0.00120177						-303.644	13.5262	-0.169256	0.000626171						-10176.7	364.433	-3.86873	0.0125078
												系数ci的相关阵:									系数ci的相关阵:									系数ci的相关阵:
											c1	c2	c3	c4						c1	c2	c3	c4						c1	c2	c3	c4
											1	-0.973879	0.930078	-0.063841						1	-0.973879	0.930078	-0.0638409						1	-0.985453	0.9564	-0.0665715
											-0.973879	1	-0.986884	0.06924						-0.973879	1	-0.986884	0.0692399						-0.985453	1	-0.991004	0.0700336
											0.930078	-0.986884	1	-0.0715563						0.930078	-0.986884	1	-0.0715562						0.9564	-0.991004	1	-0.0716889
											-0.063841	0.06924	-0.0715563	1						-0.0638409	0.0692399	-0.0715562	1						-0.0665715	0.0700336	-0.0716889	1
												方程系数	标准误Se	tαSe	t值	p值	95%置信区间				方程系数	标准误Se	tαSe	t值	p值	95%置信区间				方程系数	标准误Se	tαSe	t值	p值	95%置信区间
											c1	-51952	18990.8	48817.4	2.73564	0.0410042	-100769	-3134.57		c1	-30096.5	13708.2	35237.9	2.19552	0.0795418	-65334.4	5141.45		c1	-197722	98579.9	253408	2.0057	0.1012	-451130	55685.6
											c2	2308.02	780.004	2005.06	2.95898	0.0315561	302.952	4313.08		c2	1519.49	563.031	1447.32	2.69877	0.0428468	72.1762	2966.81		c2	7129.58	3355.7	8626.11	2.12462	0.0869954	-1496.53	15755.7
											c3	-17.8969	9.44442	24.2777	1.89497	0.116613	-42.1746	6.38074		c3	-10.6421	6.81728	17.5244	1.56105	0.179264	-28.1665	6.88225		c3	-65.6171	34.8007	89.458	1.88551	0.118038	-155.075	23.8409
											c4	0.0379675	0.0346666	0.0891132	1.09522	0.32335	-0.0511457	0.127081		c4	0.0147642	0.0250234	0.0643247	0.590014	0.580835	-0.0495606	0.0790889		c4	0.183519	0.111838	0.28749	1.64093	0.161735	-0.103971	0.471009
											观察值	拟合值	残差	标准残差	cook距离	杠杆率H				观察值	拟合值	残差	标准残差	cook距离	杠杆率H				观察值	拟合值	残差	标准残差	cook距离	杠杆率H
											3747.25	855.176	2892.08	1.74296	5.61388	0.880836				6301.13	5378.89	922.239	0.769986	1.0956	0.880835				7028.55	-431.854	7460.4	1.3937	3.5896	0.88084
											15028.8	20042.5	-5013.67	-1.26951	0.193952	0.32495				18200.2	18718.6	-518.412	-0.181853	0.00397979	0.324949				14019.2	32200.8	-18181.6	-1.42704	0.245073	0.324951
											28336.5	30301.1	-1964.57	-0.508862	0.0356115	0.354886				22350.1	25950.6	-3600.48	-1.29198	0.229562	0.354885				41936.4	44455.6	-2519.19	-0.202263	0.00562638	0.354889
											38300	36223	2077.02	0.520723	0.0306551	0.311399				33131.5	30052.6	3078.88	1.06936	0.129281	0.311399				72904.7	46743.2	26161.5	2.03306	0.467299	0.311401
											44606.3	38484.3	6122.01	1.48482	0.19794	0.264233				32591.5	31175.9	1415.56	0.475632	0.0203109	0.264233				30895.4	40473.5	-9578.07	-0.720076	0.0465513	0.264228
											34309.1	36827.8	-2518.69	-0.638855	0.0496367	0.327266				27877	28979.4	-1102.43	-0.387383	0.0182506	0.327266				25533.4	30752.9	-5219.51	-0.410373	0.0204809	0.327263
											31178	30675.8	502.191	0.130221	0.00234667	0.35631				24742.3	21939.4	2802.92	1.0069	0.140303	0.356311				17816.6	18363.8	-547.264	-0.0439875	0.000267761	0.356308
											21660.9	26422.4	-4761.46	-1.1961	0.163804	0.314122				12112.5	16856.7	-4744.15	-1.651	0.312095	0.314122				17352.7	14891.9	2460.78	0.191611	0.0042037	0.314122
											21375.7	18710.6	2665.06	1.51462	3.70645	0.866				8585.86	6840.01	1745.85	1.37457	3.0527	0.866				16586.6	16623.9	-37.2755	-0.00656659	6.96668e-05	0.865998
							裸苗移栽棉花	b1	b2	b3
							根长	2308.02	-17.8969	0.037968	回归方程									回归方程	营养钵								回归方程	直播棉花
							最高根长时栽后天数	90.6041			X2=-51951.9515+2308.0153*X1-17.8969*X1^2+0.037968*X1^3	1								X2=-30096.4917+1519.4939*X1-10.6421*X1^2+0.014764*X1^3	3								X2=-197722.0337+7129.5754*X1-65.6171*X1^2+0.183519*X1^3	5
							最高根长时栽后天数	38486
																					b1	b2	b3							b1	b2	b3
																				根长	1519.49	-10.6421	0.014764						根长	7129.58	-65.6171	0.183519
								b1	b2	b3										最高根长时栽后天数	87.2222								最高根长时栽后天数	83.759
							根表面积	471.171	-2.7585	0.001719										最高根长时栽后天数	31271.9								最高根长时栽后天数	46941.6
							最高根表面积时栽后天数	93.5912			回归方程
							最高根表面积	10369.6		裸苗移栽根表面积	X裸苗移栽=-10974.5607+471.1710*X1-2.7585*X1^2+0.001719*X1^3	0					RR=0.8732			X2=-10562.4955+554.2102*X1-5.1191*X1^2+0.013215*X1^3	2								X2=-49140.3785+1762.4553*X1-16.2732*X1^2+0.045584*X1^3	4
										裸苗移栽根长	X2=-51951.9515+2308.0153*X1-17.8969*X1^2+0.037968*X1^3	1					RR=0.9077
										营养钵移栽根表面积	X2=-30096.4917+1519.4939*X1-10.6421*X1^2+0.014764*X1^3	3					RR=0.7949				b1	b2	b3							b1	b2	b3
										营养钵移栽根长	X2=-10562.4955+554.2102*X1-5.1191*X1^2+0.013215*X1^3	2					RR=0.9248			根表面积	554.21	-5.1191	0.013215						根表面积	1762.46	-16.2732	0.045584
										直播棉花根表面积	X2=-197722.0337+7129.5754*X1-65.6171*X1^2+0.183519*X1^3	5					RR=0.6257			最高根表面积时栽后天数	77.2241								最高根表面积时栽后天数	83.3253
										直播棉花根长	X2=-49140.3785+1762.4553*X1-16.2732*X1^2+0.045584*X1^3	4					RR=0.6244			最高根表面积	7793.73								最高根表面积	11102.2
										Treatments	Equation						R
										RAD of SSTC	Y=-10974.5607+471.1710*X1-2.7585*X1^2+0.001719*X1^3						RR=0.8732
										RL of SSTC	Y=-51951.9515+2308.0153*X1-17.8969*X1^2+0.037968*X1^3						RR=0.9077
										RAD of ScSTC	Y=-30096.4917+1519.4939*X1-10.6421*X1^2+0.014764*X1^3						RR=0.7949
										RL of ScSTC	Y=-10562.4955+554.2102*X1-5.1191*X1^2+0.013215*X1^3						RR=0.9248
										RAD of DSC	Y=-197722.0337+7129.5754*X1-65.6171*X1^2+0.183519*X1^3						RR=0.6257
										RL of DSC	Y=-49140.3785+1762.4553*X1-16.2732*X1^2+0.045584*X1^3						RR=0.6244
										Treatments	Equation						R
										RAD of SSTC	Y=-10974.5607+471.1710*X1-2.7585*X1^2+0.001719*X1^3						RR=0.8732
										RL of SSTC	Y=-51951.9515+2308.0153*X1-17.8969*X1^2+0.037968*X1^3						RR=0.9077
										RAD of ScSTC	Y=-30096.4917+1519.4939*X1-10.6421*X1^2+0.014764*X1^3						RR=0.7949
										RL of ScSTC	Y=-10562.4955+554.2102*X1-5.1191*X1^2+0.013215*X1^3						RR=0.9248
										RAD of DSC	Y=-197722.0337+7129.5754*X1-65.6171*X1^2+0.183519*X1^3						RR=0.6257
										RL of DSC	Y=-49140.3785+1762.4553*X1-16.2732*X1^2+0.045584*X1^3						RR=0.6244

## Sheet: Fig 3不同横向位置上(origin用图)
处理			裸苗移栽		营养钵移栽		直播棉花			裸苗移栽		营养钵移栽		直播棉花
日期	位点	层次	表面积 mm2/cm3土	根长 mm/cm3土	表面积 mm2/cm3土	根长 mm/cm3土	表面积 mm2/cm3土	根长 mm/cm3土	位点	表面积/mm2	根长/mm	表面积/mm2	根长/mm	表面积/mm2	根长/mm
2009-05-29	0	6点合计	0.0731831	0.196001	0.147576	0.572537	0.132734	0.994775	0	168.985	452.58	340.763	1322.03	306.491	2297.01
2009-05-29	东20	12点合计	0.113165	0.397397	0.162476	0.600548	0.0715028	0.406648	东20	522.612	1835.23	750.338	2773.41	330.21	1877.96
2009-05-29	东40	12点合计	0.0382367	0.155165	0.0737353	0.238508	0.0166301	0.185631	东40	176.583	716.575	340.52	1101.46	76.8	857.269
2009-05-29	西20	12点合计	0.0188487	0.136754	0.0575647	0.239106	0.113825	0.415603	西20	87.046	631.55	265.842	1104.23	525.659	1919.31
2009-05-29	西40	12点合计	0.0147525	0.0241039	0	0	0.0142915	0.016674	西40	68.129	111.315	0	0	66	77.003
2009-06-15	0	8点合计	0.298856	1.10731	0.302707	0.920023	0.145856	0.644417	0	920.106	3409.15	931.962	2832.53	449.056	1984.01
2009-06-15	东20	16点合计	0.256491	0.842605	0.351025	1.12282	0.113283	0.448128	东20	1579.35	5188.36	2161.44	6913.76	697.545	2759.36
2009-06-15	东40	16点合计	0.12229	0.397801	0.211423	0.631248	0.14948	0.606264	东40	753.002	2449.47	1301.84	3886.93	920.425	3733.08
2009-06-15	西20	16点合计	0.204868	0.606964	0.209085	0.629679	0.178044	0.714189	西20	1261.48	3737.39	1287.45	3877.26	1096.31	4397.63
2009-06-15	西40	16点合计	0.0112133	0.0396993	0.0283642	0.112009	0.0525418	0.185965	西40	69.0462	244.449	174.653	689.699	323.527	1145.09
2009-06-29	0	10点合计	0.132916	0.810262	0.181261	0.771331	0.254799	1.13861	0	511.522	3118.25	697.573	2968.43	980.582	4381.87
2009-06-29	东20	20点合计	0.224325	1.20878	0.127784	0.611121	0.469426	1.46785	东20	1726.6	9303.84	983.543	4703.74	3613.12	11297.9
2009-06-29	东40	20点合计	0.171594	0.845802	0.202539	1.00925	0.273985	1.27918	东40	1320.74	6510.06	1558.92	7768.13	2108.84	9845.7
2009-06-29	西20	20点合计	0.132046	0.705703	0.126239	0.602678	0.194457	1.25207	西20	1016.34	5431.73	971.647	4638.76	1496.72	9637.03
2009-06-29	西40	20点合计	0.134373	0.516129	0.0628088	0.295059	0.140312	0.880075	西40	1034.26	3972.59	483.433	2271.04	1079.97	6773.85
2009-07-13	0	10点合计	0.534215	1.92816	0.888851	2.90385	1.19633	5.48425	0	2055.9	7420.43	3420.7	11175.3	4604.03	21105.9
2009-07-13	东20	10点合计	1.04156	3.46128	0.501331	1.98301	1.068	4.28957	东20	4008.4	13320.6	1929.35	7631.53	4110.16	16508.2
2009-07-13	东40	10点合计	0.542743	1.74281	0.253489	0.949242	0.998667	3.83476	东40	2088.72	6707.13	975.541	3653.11	3843.32	14757.9
2009-07-13	西20	10点合计	0.647478	2.01374	0.646898	1.90353	0.957265	4.11558	西20	2491.79	7749.78	2489.56	7325.66	3683.99	15838.6
2009-07-13	西40	10点合计	0.231159	0.80607	0.272744	0.869407	0.36273	1.21974	西40	889.603	3102.12	1049.64	3345.87	1395.95	4694.1
7月30	0	10点合计	0.504002	1.6602	0.545073	2.40266	0.66224	2.19993	0	1939.63	6389.19	2097.68	9246.51	2548.6	8466.31
7月30	东20	10点合计	0.577413	3.17418	0.400008	1.62236	0.279123	1.25685	东20	2222.15	12215.7	1539.41	6243.59	1074.19	4836.94
7月30	东40	10点合计	0.493718	2.05044	0.301788	1.39812	0.272781	1.17409	东40	1900.05	7891.02	1161.42	5380.6	1049.78	4518.41
7月30	西20	10点合计	0.689322	3.21078	0.49357	1.80811	0.481179	2.15819	西20	2652.82	12356.5	1899.48	6958.43	1851.79	8305.7
7月30	西40	10点合计	0.424946	1.49512	0.277263	1.23747	0.364131	1.23896	西40	1635.38	5753.9	1067.03	4762.34	1401.34	4768.06
2009-08-14	0	12点合计	0.205133	1.17595	0.301489	1.25754	0.343755	1.64845	0	947.334	5430.72	1392.32	5807.5	1587.51	7612.75
2009-08-14	东20	12点合计	0.158488	0.880835	0.248105	1.29074	0.221459	1.27327	东20	731.921	4067.82	1145.78	5960.81	1022.73	5880.14
2009-08-14	东40	12点合计	0.168113	0.933332	0.315345	1.65591	0.132585	0.886408	东40	776.369	4310.26	1456.31	7647.24	612.295	4093.56
2009-08-14	西20	12点合计	0.195661	1.03747	0.251656	1.29465	0.160967	0.947141	西20	903.592	4791.16	1162.18	5978.89	743.366	4374.03
2009-08-14	西40	12点合计	0.102456	0.601046	0.121197	0.537558	0.136237	0.773662	西40	473.155	2775.72	559.705	2482.52	629.161	3572.88
2009-09-03	0	12点合计	0.450958	1.69742	0.41082	1.92717	0.244679	1.24222	0	2082.59	7838.92	1897.23	8899.92	1129.96	5736.74
2009-09-03	东20	12点合计	0.205646	0.851683	0.198631	1.1426	0.125533	0.659498	东20	949.702	3933.19	917.305	5276.69	579.727	3045.66
2009-09-03	东40	12点合计	0.32483	1.4344	0.122307	0.744127	0.0896994	0.454909	东40	1500.11	6624.26	564.829	3436.49	414.244	2100.83
2009-09-03	西20	12点合计	0.315124	1.2815	0.141609	0.737762	0.151096	0.803244	西20	1455.29	5918.14	653.969	3407.09	697.782	3709.49
2009-09-03	西40	12点合计	0.350539	1.4862	0.171934	0.805972	0.0868522	0.431757	西40	1618.84	6863.5	794.016	3722.09	401.096	1993.91
2009-09-13	0	12点合计	0.929925	2.87413	0.177055	0.754481	0.214305	1.06294	0	4294.53	13273.1	817.663	3484.3	989.689	4908.8
2009-09-13	东20	12点合计	0.483347	1.59409	0.0541307	0.227	0.266786	1.0353	东20	2232.16	7361.75	249.983	1048.32	1232.05	4781.18
2009-09-13	东40	12点合计	0.556691	1.5391	0.071143	0.278881	0.100696	0.489639	东40	2570.88	7107.8	328.549	1287.91	465.027	2261.22
2009-09-13	西20	12点合计	0.293043	0.976085	0.200647	0.998728	0.168812	0.741235	西20	1353.31	4507.7	926.618	4612.27	779.598	3423.13
2009-09-13	西40	12点合计	0.10791	0.445798	0.0879527	0.363724	0.0967609	0.428384	西40	498.342	2058.76	406.178	1679.73	446.856	1978.34
2009-09-29	0	12点合计	0.194284	0.875529	0.120733	0.491538	0.217516	0.967792	0	897.23	4043.32	557.562	2269.99	1004.52	4469.4
2009-09-29	东20	12点合计	0.193852	0.829476	0.0803633	0.314213	0.188787	0.881915	东20	895.238	3830.64	371.129	1451.08	871.844	4072.81
2009-09-29	东40	12点合计	0.182265	0.800054	0.106596	0.436162	0.198852	0.882001	东40	841.725	3694.76	492.274	2014.26	918.327	4073.21
2009-09-29	西20	12点合计	0.26525	1.20625	0.0935443	0.371195	0.161274	0.775394	西20	1224.96	5570.61	432.001	1714.23	744.784	3580.88
2009-09-29	西40	12点合计	0.233791	0.97909	0.0538164	0.246051	0.0819522	0.35085	西40	1079.68	4521.58	248.532	1136.3	378.467	1620.28
										裸苗移栽				营养钵移栽				直播棉花						裸苗移栽				营养钵移栽				直播棉花
									位点	表面积/mm2	sd	根长/mm	sd	表面积/mm2	sd	根长/mm	sd	表面积/mm2	sd	根长/mm	sd	打土钻个数	位点	表面积/mm2/cm3		根长/mm/cm3		表面积/mm2/cm3		根长/mm/cm3		表面积/mm2/cm3		根长/mm/cm3
									0	13817.8	1244.67	51375.7	3667.89	12153.5	979.693	48006.5	3590.4	13600.4	1331.48	60962.7	5783.01	92	0	0.39027	0.0351544	1.45106	0.103596	0.343262	0.0276705	1.3559	0.101407	0.384131	0.0376063	1.72183	0.163335
			表面积 mm2/cm3土	根长 mm/cm3土	表面积 mm2/cm3土	根长 mm/cm3土	表面积 mm2/cm3土	根长 mm/cm3土	东20	14868.1	1084.73	61057.1	4033.87	10048.3	654.809	42002.9	2382.01	13531.6	1369.89	55060.2	4758.59	116	东20	0.333052	0.0306371	1.3677	0.113933	0.225086	0.0184944	0.940883	0.0672774	0.303113	0.0386912	1.23337	0.134402
	0点		基质育苗移栽	基质育苗移栽	营养钵育苗移栽	营养钵育苗移栽	直播棉花	直播棉花	东40	11928.2	764.643	46011.3	2438.04	8180.2	486.906	36176.1	2488.84	10409.1	1158.71	46241.2	4403.29	116	东40	0.267196	0.0215966	1.03067	0.06886	0.18324	0.0137522	0.81036	0.0702947	0.233167	0.0327265	1.03582	0.124367
2009-05-29	2009-04-30	29	0.0731831	0.196001	0.147576	0.572537	0.132734	0.994775	西20	12446.6	785.133	50694.6	3170.08	10088.7	706.453	39616.8	2151.59	11620	994.896	55185.8	4398.7	116	西20	0.27881	0.0221753	1.13558	0.0895356	0.225992	0.0199531	0.887433	0.0607694	0.260293	0.0280998	1.23619	0.124237
2009-06-15		46	0.298856	1.10731	0.302707	0.920023	0.145856	0.644417	西40	7366.44	588.873	29403.9	2291.67	4783.19	376.314	20089.6	1532.73	6122.37	490.231	26623.5	2135.84	116	西40	0.165011	0.0166321	0.65866	0.0647258	0.107145	0.0106286	0.450015	0.0432904	0.137144	0.0138461	0.596378	0.0603248
2009-06-29		60	0.132916	0.810262	0.181261	0.771331	0.254799	1.13861	合计	60427.2		238543		45253.9		185892		55283.4		244073		556
2009-07-13		74	0.534215	1.92816	0.888851	2.90385	1.19633	5.48425	单位体积土表面积和根长	0.282405		1.11482		0.211493		0.86876		0.258365		1.14067
2009-07-30		91	0.504002	1.6602	0.545073	2.40266	0.66224	2.19993
2009-08-14		106	0.205133	1.17595	0.301489	1.25754	0.343755	1.64845		裸苗移栽		营养钵移栽		直播棉花				裸苗移栽		营养钵移栽		直播棉花
2009-09-03		126	0.450958	1.69742	0.41082	1.92717	0.244679	1.24222	位点	表面积/mm2	根长/mm	表面积/mm2	根长/mm	表面积/mm2	根长/mm	打土钻个数	位点	表面积/mm2/cm3	根长/mm/cm3	表面积/mm2/cm3	根长/mm/cm3	表面积/mm2/cm3	根长/mm/cm3
2009-09-13		136	0.929925	2.87413	0.177055	0.754481	0.214305	1.06294	0	13817.8	51375.7	12153.5	48006.5	13600.4	60962.7	92	0	0.39027	1.45106	0.343262	1.3559	0.384131	1.72183
2009-09-29		152	0.194284	0.875529	0.120733	0.491538	0.217516	0.967792	东20	14868.1	61057.1	10048.3	42002.9	13531.6	55060.2	116	东20	0.333052	1.3677	0.225086	0.940883	0.303113	1.23337
									东40	11928.2	46011.3	8180.2	36176.1	10409.1	46241.2	116	东40	0.267196	1.03067	0.18324	0.81036	0.233167	1.03582
									西20	12446.6	50694.6	10088.7	39616.8	11620	55185.8	116	西20	0.27881	1.13558	0.225992	0.887433	0.260293	1.23619
									西40	7366.44	29403.9	4783.19	20089.6	6122.37	26623.5	116	西40	0.165011	0.65866	0.107145	0.450015	0.137144	0.596378
									合计	60427.2	238543	45253.9	185892	55283.4	244073	556
									单位体积土表面积和根长	0.282405	1.11482	0.211493	0.86876	0.258365	1.14067															Origin
																	表面积/mm2/cm3		西40 west 40 cm	西20 west 20 cm	0 cm	东20 east 20 cm	东40 east 40 cm							RAD/mm2/cm3		西40 west 40 cm	西20 west 20 cm	0 cm	东20 east 20 cm	东40 east 40 cm
									占总量的比例	裸苗移栽		营养钵移栽		直播棉花				基质育苗 substrate seedling-raising cotton	0.165011	0.27881	0.39027	0.333052	0.267196								SSTC	0.165011	0.27881	0.39027	0.333052	0.267196
									位点	表面积/mm2	根长/mm	表面积/mm2	根长/mm	表面积/mm2	根长/mm			营养钵育苗 nutritional cube raised cotton	0.107145	0.225992	0.343262	0.225086	0.18324								ScSTC	0.107145	0.225992	0.343262	0.225086	0.18324
									0	22.8669	21.5373	26.8562	25.825	24.6013	24.9772	24.444		直播 directly sowing cotton	0.137144	0.260293	0.384131	0.303113	0.233167								DSC	0.137144	0.260293	0.384131	0.303113	0.233167
									东20	24.605	25.5959	22.2042	22.5953	24.4767	22.5589	23.6727
									东40	19.7398	19.2885	18.0763	19.4608	18.8285	18.9456	19.0566	根长/mm/cm3		西40 west 40 cm	西20 west 20 cm	0 cm	东20 east 20 cm	东40 east 40 cm							RLD/mm/cm3		西40 west 40 cm	西20 west 20 cm	0 cm	东20 east 20 cm	东40 east 40 cm
									西20	20.5977	21.2518	22.2937	21.3117	21.0189	22.6103	21.514		基质育苗 substrate seedling-raising cotton	0.65866	1.13558	1.45106	1.3677	1.03067								SSTC	0.65866	1.13558	1.45106	1.3677	1.03067
									西40	12.1906	12.3265	10.5697	10.8071	11.0745	10.908	11.3127		营养钵育苗 nutritional cube raised cotton	0.450015	0.887433	1.3559	0.940883	0.81036								ScSTC	0.450015	0.887433	1.3559	0.940883	0.81036
																		直播 directly sowing cotton	0.596378	1.23619	1.72183	1.23337	1.03582								DSC	0.596378	1.23619	1.72183	1.23337	1.03582
									东部合计	44.3448	44.8844	40.2805	42.0562	43.3053	41.5045
									西部合计	32.7883	33.5783	32.8633	32.1189	32.0934	33.5183															RAD/mm2/cm3		SSTC		ScSTC		DSC
																															-40	0.165011	0.0351544	0.107145	0.0276705	0.137144	0.0376063
																															-20	0.27881	0.0306371	0.225992	0.0184944	0.260293	0.0386912
																															0	0.39027	0.0215966	0.343262	0.0137522	0.384131	0.0327265
																															20	0.333052	0.0221753	0.225086	0.0199531	0.303113	0.0280998
																															40	0.267196	0.0166321	0.18324	0.0106286	0.233167	0.0138461
																														RLD/mm/cm3		SSTC		ScSTC		DSC
																															-40	0.65866	0.103596	0.450015	0.101407	0.596378	0.163335
																															-20	1.13558	0.113933	0.887433	0.0672774	1.23619	0.134402
																															0	1.45106	0.06886	1.3559	0.0702947	1.72183	0.124367
																															20	1.3677	0.0895356	0.940883	0.0607694	1.23337	0.124237
																															40	1.03067	0.0647258	0.81036	0.0432904	1.03582	0.0603248
表面积 mm2/cm3土							表面积 mm2/cm3土							表面积 mm2/cm3土
基质育苗移栽		0cm	东20cm east 20cm	东40 east 40cm	西20 west 20cm	西40 west 40cm	营养钵育苗移栽		0cm	东20cm east 20cm	东40 east 40cm	西20 west 20cm	西40 west 40cm	直播棉花		0cm	东20cm east 20cm	东40 east 40cm	西20 west 20cm	西40 west 40cm
2009-05-29	29	0.0731831	0.113165	0.0382367	0.0188487	0.0147525	2009-05-29	29	0.147576	0.162476	0.0737353	0.0575647	0	2009-05-29	42	0.132734	0.0715028	0.0166301	0.113825	0.0142915
2009-06-15	46	0.298856	0.256491	0.12229	0.204868	0.0112133	2009-06-15	46	0.1813	0.1278	0.211423	0.1262	0.0283642	2009-06-15	59	0.145856	0.113283	0.14948	0.178044	0.0525418
2009-06-29	60	0.132916	0.224325	0.171594	0.132046	0.134373	2009-06-29	60	0.3027	0.351	0.202539	0.2091	0.0628088	2009-06-29	73	0.254799	0.469426	0.273985	0.194457	0.140312
2009-07-13	74	0.9299	1.04156	0.542743	0.647478	0.231159	2009-07-13	74	0.888851	0.6469	0.253489	0.5013	0.272744	2009-07-13	87	1.19633	1.068	0.998667	0.957265	0.36273
2009-07-30	91	0.5342	0.577413	0.493718	0.689322	0.424946	2009-07-30	91	0.545073	0.400008	0.301788	0.49357	0.277263	2009-07-30	104	0.66224	0.279123	0.272781	0.481179	0.364131
2009-08-14	106	0.504	0.4833	0.5567	0.293	0.3505	2009-08-14	106	0.418	0.248105	0.315345	0.251656	0.121197	2009-08-14	119	0.343755	0.221459	0.132585	0.160967	0.136237
2009-09-03	126	0.450958	0.205646	0.32483	0.315124	0.1025	2009-09-03	126	0.3015	0.198631	0.122307	0.141609	0.171934	2009-09-03	139	0.244679	0.125533	0.0896994	0.151096	0.0868522
2009-09-13	136	0.2051	0.1585	0.1681	0.1957	0.10791	2009-09-13	136	0.177055	0.0541307	0.071143	0.200647	0.0879527	2009-09-13	149	0.214305	0.266786	0.100696	0.168812	0.0967609
2009-09-29	152	0.194284	0.193852	0.182265	0.26525	0.233791	2009-09-29	152	0.120733	0.0803633	0.106596	0.0935443	0.0538164	2009-09-29	165	0.217516	0.188787	0.198852	0.161274	0.0819522
根长 mm/cm3土							根长 mm/cm3土							根长 mm/cm3土
基质育苗移栽		0cm	东20cm east 20cm	东40 east 40cm	西20 west 20cm	西40 west 40cm	营养钵育苗移栽		0cm	东20cm east 20cm	东40 east 40cm	西20 west 20cm	西40 west 40cm	直播棉花		0cm	东20cm east 20cm	东40 east 40cm	西20 west 20cm	西40 west 40cm
2009-05-29	29	0.196001	0.397397	0.155165	0.136754	0.0241039	2009-05-29	29	0.572537	0.600548	0.238508	0.239106	0	2009-05-29	42	0.994775	0.406648	0.185631	0.415603	0.016674
2009-06-15	46	0.8103	0.842605	0.397801	0.606964	0.0396993	2009-06-15	46	0.920023	1.12282	0.631248	0.629679	0.112009	2009-06-15	59	0.644417	0.448128	0.606264	0.714189	0.185965
2009-06-29	60	1.1073	1.20878	0.845802	0.705703	0.516129	2009-06-29	60	0.771331	0.611121	1.00925	0.602678	0.295059	2009-06-29	73	1.13861	1.46785	1.27918	1.25207	0.880075
2009-07-13	74	2.8741	3.46128	1.74281	2.01374	0.80607	2009-07-13	74	2.90385	1.98301	0.949242	1.90353	0.869407	2009-07-13	87	5.48425	4.28957	3.83476	4.11558	1.21974
2009-07-30	91	1.9282	3.17418	2.05044	3.21078	1.49512	2009-07-30	91	2.40266	1.62236	1.39812	1.80811	1.23747	2009-07-30	104	2.19993	1.25685	1.17409	2.15819	1.23896
2009-08-14	106	1.6602	1.59409	1.5391	1.2062	1.4862	2009-08-14	106	1.9272	1.29074	1.65591	1.29465	0.537558	2009-08-14	119	1.64845	1.27327	0.886408	0.947141	0.773662
2009-09-03	126	1.69742	0.851683	1.4344	1.2815	0.9791	2009-09-03	126	1.2575	1.1426	0.744127	0.737762	0.805972	2009-09-03	139	1.24222	0.659498	0.454909	0.803244	0.431757
2009-09-13	136	1.17595	0.880835	0.933332	1.03747	0.601	2009-09-13	136	0.754481	0.227	0.278881	0.998728	0.363724	2009-09-13	149	1.06294	1.0353	0.489639	0.741235	0.428384
2009-09-29	152	0.875529	0.829476	0.800054	0.9761	0.4458	2009-09-29	152	0.491538	0.314213	0.436162	0.371195	0.246051	2009-09-29	165	0.967792	0.881915	0.882001	0.775394	0.35085
占总量的比例	裸苗移栽		营养钵移栽		直播棉花						裸苗移栽
	表面积/mm2	根长/mm	表面积/mm2	根长/mm	表面积/mm2	根长/mm	表面积/mm2	根长/mm
0	22.8669	21.5373	26.8562	25.825	24.6013	24.9772	24.7748	24.1132
东20	24.605	25.5959	22.2042	22.5953	24.4767	22.5589	23.762	23.5834
东40	19.7398	19.2885	18.0763	19.4608	18.8285	18.9456	18.8815	19.2316
西20	20.5977	21.2518	22.2937	21.3117	21.0189	22.6103	21.3034	21.7246
西40	12.1906	12.3265	10.5697	10.8071	11.0745	10.908	11.2783	11.3472
											营养钵移栽
											直播棉花

## Sheet: Fig 4 不同纵向位置上
处理			裸苗移栽		营养钵移栽		直播棉花			裸苗移栽		营养钵移栽		直播棉花
日期	位点	层次	表面积 mm2/cm3土	根长 mm/cm3土	表面积 mm2/cm3土	根长 mm/cm3土	表面积 mm2/cm3土	根长 mm/cm3土		表面积/mm2	根长/mm	表面积/mm2	根长/mm	表面积/mm2	根长/mm
2009-05-29	9点合计	10	0.187119	0.758837	0.186241	0.965189	0.159074	0.897446		648.105	2628.31	645.065	3343.03	550.97	3108.4
2009-05-29	9点合计	20	0.059609	0.200425	0.159015	0.444759	0.105326	0.557918		206.462	694.194	550.764	1540.47	364.809	1932.41
2009-05-29	9点合计	30	0.0229895	0.0577032	0.0475894	0.136804	0.0583011	0.353103		79.6267	199.861	164.831	473.835	201.932	1223.01
2009-05-29	9点合计	40	0.0257422	0.0649289	0.0684065	0.186672	0.0259331	0.0563512		89.161	224.888	236.933	646.557	89.8221	195.178
2009-05-29	9点合计	50	0	0	0.0175878	0.049954	0.0236148	0.145778		0	0	60.9173	173.021	81.7924	504.918
2009-06-15	9点合计	10	0.566421	1.93415	0.595761	1.86511	0.419922	1.60286		1961.86	6699.13	2063.48	6460.02	1454.44	5551.67
2009-06-15	9点合计	20	0.524216	1.6968	0.565947	1.73472	0.213711	0.874082		1815.68	5877.06	1960.22	6008.4	740.212	3027.47
2009-06-15	9点合计	30	0.0869162	0.252807	0.273806	0.820094	0.18794	0.713657		301.044	875.625	948.357	2840.48	650.95	2471.83
2009-06-15	9点合计	40	0.0534631	0.136464	0.104998	0.353794	0.074557	0.397329		185.175	472.659	363.672	1225.4	258.236	1376.19
2009-06-15	9点合计	50	0.0359126	0.0959936	0.0716187	0.191987	0.0464014	0.178798		124.387	332.484	248.059	664.967	160.716	619.287
2009-06-15	9点合计	60	0.0402836	0.136311	0.0458467	0.123869	0.0160934	0.0619726		139.527	472.129	158.795	429.035	55.7411	214.649
2009-06-15	9点合计	70	0.0108367	0.073405	0.026177	0.0668104	0.0244966	0.10928		37.534	254.246	90.6669	231.405	84.8467	378.504
2009-06-15	9点合计	80	0.00513269	0.013132	0.00695807	0.0982976	0.0235924	0.109587		17.7776	45.484	24.1	340.464	81.7149	379.565
2009-06-29	9点合计	10	0.189459	10.1083	0.278376	13.5104	0.550003	22.039		656.21	3547.36	964.186	4741.31	1904.99	7734.28
2009-06-29	9点合计	20	0.394539	18.0962	0.272327	12.7532	0.645562	28.4464		1366.53	6350.62	943.232	4475.57	2235.97	9982.88
2009-06-29	9点合计	30	0.359693	17.7569	0.229299	9.95815	0.491883	25.2509		1245.83	6231.54	794.203	3494.68	1703.69	8861.48
2009-06-29	9点合计	40	0.285239	13.121	0.15547	7.40183	0.45207	17.6061		987.954	4604.66	538.487	2597.57	1565.79	6178.61
2009-06-29	9点合计	50	0.133382	6.10051	0.141899	5.35883	0.18134	7.46713		461.982	2140.89	491.483	1880.61	628.09	2620.49
2009-06-29	9点合计	60	0.0418777	2.98893	0.104766	4.53977	0.0833217	5.03988		145.048	1048.92	362.869	1593.17	288.594	1768.68
2009-06-29	9点合计	70	0.0620787	2.68773	0.0837741	4.61904	0.0267017	1.29379		215.016	943.222	290.161	1620.99	92.484	454.039
2009-06-29	9点合计	80	0.0957745	6.03516	0.0317028	1.88543	0.0664876	2.86271		331.725	2117.96	109.806	661.667	230.287	1004.63
2009-06-29	9点合计	90	0.0424596	3.13145	0.0295279	1.90376	0.0687134	2.72004		147.063	1098.94	102.273	668.098	237.996	954.562
2009-06-29	9点合计	100	0.0150458	0.719104	0.0284152	1.75652	0.112984	6.77253		52.1126	252.36	98.419	616.428	391.332	2376.73
2009-07-13	5点合计	10	0.970219	3.70423	0.679392	2.3277	1.45122	6.0531		1866.92	7127.77	1307.3	4479.02	2792.48	11647.5
2009-07-13	5点合计	20	1.56012	5.74891	1.2801	4.61353	2.6203	12.0004		3002.02	11062.2	2463.2	8877.47	5042.04	23091.5
2009-07-13	5点合计	30	1.07476	3.86307	1.10018	4.22261	3.06199	12.5465		2068.09	7433.42	2116.99	8125.26	5891.96	24142.3
2009-07-13	5点合计	40	1.0493	3.18892	0.579823	1.85431	1.24365	4.65065		2019.09	6136.2	1115.71	3568.12	2393.07	8948.89
2009-07-13	5点合计	50	0.369893	1.19754	0.471272	1.51909	0.358246	1.23144		711.758	2304.33	906.833	2923.08	689.347	2369.56
2009-07-13	5点合计	60	0.307717	0.755878	0.223056	0.660582	0.0594531	0.260841		592.117	1454.48	429.21	1271.11	114.401	501.917
2009-07-13	5点合计	70	0.300537	0.618948	0.290463	0.800931	0.112496	0.449941		578.3	1190.99	558.916	1541.17	216.467	865.788
2009-07-13	5点合计	80	0.17936	0.399146	0.421221	0.991937	0.0378029	0.132421		345.13	768.046	810.525	1908.71	72.7413	254.808
2009-07-13	5点合计	90	0.0688152	0.160226	0.0605017	0.158241	0.0478785	0.103156		132.416	308.31	116.419	304.491	92.129	198.495
2009-07-13	5点合计	100	0.113586	0.267268	0.0206197	0.0691499	0.172962	0.459348		218.565	514.284	39.677	133.06	332.817	883.89
7月30	5点合计	10	0.792709	3.21299	0.555236	2.47673	0.378574	1.80115		1525.35	6182.52	1068.4	4765.78	728.462	3465.81
7月30	5点合计	20	1.24982	4.76593	0.856474	3.53405	1.03814	4.16271		2404.94	9170.72	1648.05	6800.31	1997.61	8010
7月30	5点合计	30	1.1815	6.21967	0.698593	3.20704	0.683792	2.70285		2273.48	11968	1344.25	6171.06	1315.77	5200.89
7月30	5点合计	40	0.977994	4.34623	0.846028	3.9725	0.640008	2.60743		1881.88	8363.13	1627.95	7643.99	1231.52	5017.29
7月30	5点合计	50	0.621731	2.83494	0.435864	1.44588	0.638871	2.31875		1196.35	5455.06	838.701	2782.2	1229.33	4461.79
7月30	5点合计	60	0.3813	1.15414	0.15932	0.548849	0.114214	0.40184		733.708	2220.83	306.568	1056.11	219.774	773.23
7月30	5点合计	70	0.0824194	0.220668	0.219827	0.810095	0.0988506	0.354368		158.594	424.615	422.996	1558.81	190.211	681.885
7月30	5点合计	80	0.0369814	0.166216	0.169024	0.430622	0.239184	0.615231		71.1606	319.838	325.24	828.613	460.243	1183.84
7月30	5点合计	90	0.0363275	0.11002	0.0423802	0.216529	0.194466	0.744338		69.9023	211.704	81.549	416.65	374.197	1432.28
7月30	5点合计	100	0.018013	0.150629	0.0526565	0.295163	0.092808	0.347367		34.6611	289.845	101.323	567.96	178.584	668.413
2009-08-14	5点合计	10	0.310584	1.75311	0.424144	2.36092	0.518066	2.85471		597.633	3373.37	816.149	4542.95	996.875	5493.1
2009-08-14	5点合计	20	0.352186	1.86985	1.18222	5.48687	0.476168	2.75753		677.685	3598.01	2274.86	10558	916.254	5306.1
2009-08-14	5点合计	30	0.365582	2.12108	0.725014	3.8818	0.65497	3.45615		703.462	4081.43	1395.09	7469.45	1260.31	6650.42
2009-08-14	5点合计	40	0.339624	2.0065	0.255894	1.2068	0.34792	1.85501		653.513	3860.96	492.398	2322.15	669.476	3569.46
2009-08-14	5点合计	50	0.150744	0.9511	0.0772929	0.323123	0.110325	0.691146		290.065	1830.13	148.729	621.762	212.29	1329.92
2009-08-14	5点合计	60	0.0975587	0.430042	0.0201511	0.140994	0.026898	0.161938		187.725	827.498	38.7752	271.305	51.7578	311.606
2009-08-14	5点合计	70	0.072396	0.530056	0.0778365	0.334551	0.0437461	0.297332		139.306	1019.95	149.775	643.751	84.1774	572.133
2009-08-14	5点合计	80	0.0860091	0.466012	0.0853881	0.282581	0.0545918	0.26779		165.501	896.713	164.306	543.75	105.047	515.288
2009-08-14	5点合计	90	0.0567293	0.310613	0.011693	0.0770294	0.0561678	0.400274		109.16	597.689	22.4999	148.222	108.08	770.217
2009-08-14	5点合计	100	0.0658578	0.320037	0.0424182	0.15043	0.0288097	0.19252		126.725	615.824	81.6221	289.461	55.4363	370.451
2009-08-14	5点合计	110	0.0420694	0.138092	0.0467633	0.175767	0.0219779	0.123634		80.951	265.72	89.9831	338.215	42.2905	237.899
2009-08-14	5点合计	120	0.0523036	0.212234	0.0218857	0.0664989	0.048365	0.211388		100.644	408.387	42.113	127.959	93.0652	406.759
2009-09-03	5点合计	10	0.614906	2.55956	0.502171	2.58906	0.234535	1.15347		1183.22	4925.17	966.29	4981.93	451.299	2219.53
2009-09-03	5点合计	20	1.50946	6.14367	0.385215	2.2388	0.253264	1.26222		2904.55	11821.8	741.24	4307.96	487.338	2428.8
2009-09-03	5点合计	30	0.656955	2.91575	0.348486	1.91134	0.259298	1.30058		1264.13	5610.56	670.566	3677.85	498.947	2502.61
2009-09-03	5点合计	40	0.331658	1.35875	0.225889	1.4764	0.238526	1.25558		638.184	2614.55	434.661	2840.92	458.978	2416.01
2009-09-03	5点合计	50	0.131808	0.629916	0.189382	1.1091	0.16335	0.857997		253.628	1212.1	364.413	2134.16	314.323	1650.98
2009-09-03	5点合计	60	0.0570738	0.280538	0.143862	0.651691	0.0959326	0.546464		109.823	539.819	276.822	1254	184.596	1051.52
2009-09-03	5点合计	70	0.242878	0.767694	0.149293	0.584923	0.0537795	0.438		467.351	1477.22	287.274	1125.52	103.484	842.81
2009-09-03	5点合计	80	0.0657407	0.383489	0.127007	0.478704	0.0563108	0.31216		126.5	737.92	244.391	921.135	108.355	600.667
2009-09-03	5点合计	90	0.212755	0.67284	0.172576	0.701227	0.0714258	0.369723		409.389	1294.69	332.076	1349.32	137.439	711.431
2009-09-03	5点合计	100	0.0883057	0.261569	0.0964023	0.445588	0.137469	0.643397		169.92	503.318	185.5	857.411	264.521	1238.04
2009-09-03	5点合计	110	0.00227988	0.0124407	0.113108	0.450962	0.047786	0.231506		4.387	23.9387	217.645	867.753	91.951	445.469
2009-09-03	5点合计	120	0.0392117	0.216676	0.0553304	0.220514	0.0631839	0.248814		75.4521	416.933	106.468	424.319	121.58	478.774
2009-09-13	5点合计	10	0.323902	1.37035	0.248939	1.36061	0.209811	1.02709		623.26	2636.86	479.015	2618.12	403.723	1976.35
2009-09-13	5点合计	20	0.911581	3.17516	0.326926	1.54399	0.490698	2.0472		1754.09	6109.72	629.079	2970.99	944.213	3939.28
2009-09-13	5点合计	30	0.639276	2.01206	0.277414	1.02028	0.401925	1.80069		1230.11	3871.65	533.807	1963.25	773.394	3464.94
2009-09-13	5点合计	40	0.770574	2.39775	0.231608	0.943424	0.181805	0.814875		1482.76	4613.82	445.666	1815.36	349.833	1568
2009-09-13	5点合计	50	0.625572	1.88507	0.0909634	0.373225	0.143612	0.649407		1203.74	3627.3	175.034	718.169	276.341	1249.61
2009-09-13	5点合计	60	0.452804	1.51758	0.102096	0.486229	0.0492114	0.312786		871.297	2920.17	196.455	935.614	94.6939	601.871
2009-09-13	5点合计	70	0.207776	0.582854	0.0557991	0.251307	0.0406028	0.195527		399.808	1121.54	107.37	483.571	78.129	376.238
2009-09-13	5点合计	80	0.356088	0.989938	0.0481887	0.19024	0.147593	0.552895		685.194	1904.86	92.7259	366.065	284.003	1063.89
2009-09-13	5点合计	90	0.440225	1.35248	0.0222293	0.0535992	0.102452	0.41882		847.093	2602.48	42.7742	103.137	197.14	805.904
2009-09-13	5点合计	100	0.426749	1.05313	0	0	0.094692	0.434291		821.161	2026.45	0	0	182.209	835.674
2009-09-13	5点合计	110	0.25589	0.773922	0.0140653	0.0718476	0.0555225	0.220201		492.39	1489.2	27.0648	138.251	106.838	423.717
2009-09-13	5点合计	120	0.279759	0.719807	0	0	0.115739	0.544215		538.32	1385.07	0	0	222.707	1047.19
2009-09-29	5点合计	10	0.22045	1.13626	0.0705608	0.325323	0.134498	0.71037		424.195	2186.43	135.775	625.994	258.804	1366.91
2009-09-29	5点合计	20	0.381695	1.88895	0.117768	0.550814	0.281175	1.28617		734.468	3634.76	226.613	1059.89	541.045	2474.89
2009-09-29	5点合计	30	0.295745	1.30742	0.0755639	0.324808	0.179727	0.833019		569.081	2515.78	145.402	625.003	345.836	1602.92
2009-09-29	5点合计	40	0.378126	1.76918	0.115706	0.515153	0.147994	0.646821		727.599	3404.31	222.645	991.27	284.773	1244.63
2009-09-29	5点合计	50	0.329007	1.33263	0.10755	0.443099	0.193199	0.984072		633.084	2564.28	206.951	852.623	371.759	1893.58
2009-09-29	5点合计	60	0.200677	0.885889	0.132052	0.537028	0.0694622	0.29142		386.148	1704.65	254.097	1033.36	133.661	560.757
2009-09-29	5点合计	70	0.172212	0.57487	0.0527906	0.203511	0.00968972	0.0411584		331.374	1106.18	101.581	391.602	18.6452	79.198
2009-09-29	5点合计	80	0.146058	0.492653	0.0377866	0.124199	0.167087	0.766978		281.048	947.976	72.71	238.986	321.514	1475.84
2009-09-29	5点合计	90	0.0817753	0.339117	0.0721958	0.248092	0.256925	1.13201		157.354	652.538	138.921	477.385	494.382	2178.24
2009-09-29	5点合计	100	0.113368	0.467148	0.118941	0.542935	0.262409	1.16944		218.145	898.899	228.869	1044.73	504.934	2250.26
2009-09-29	5点合计	110	0.132104	0.608823	0.132806	0.439364	0.162227	0.677405		254.197	1171.51	255.548	845.436	312.161	1303.48
2009-09-29	5点合计	120	0.115447	0.453993	0.0584058	0.207655	0.17172	0.720222		222.146	873.584	112.386	399.576	330.428	1385.87
									合计	裸苗移栽				营养钵移栽				直播棉花
										表面积/mm2	sd	根长/mm		表面积/mm2		根长/mm		表面积/mm2		根长/mm
									10	9486.75	595.542	39306.9	1907.18	8445.66	545.031	36558.2	1672.07	9542.05	843.151	42563.6	3308.29
合计	裸苗移栽		营养钵移栽		直播棉花				20	14866.4	997.359	58319.1	3660.01	11437.3	825.824	46599	3206.7	13269.5	1491.23	60193.3	6736.56
	表面积/mm2	根长/mm	表面积/mm2	根长/mm	表面积/mm2	根长/mm			30	9734.86	749.581	42787.9	3608.34	8113.5	635.775	34840.9	2812.82	12642.8	1753.87	56120.4	7168.97
10	9486.75	39306.9	8445.66	36558.2	9542.05	42563.6			40	8665.31	694.239	34295.2	2574.08	5478.12	463.484	23651.3	2104.06	7301.5	767.193	30514.3	2839.26
20	14866.4	58319.1	11437.3	46599	13269.5	60193.3			50	4875	436.519	19466.6	1666.12	3441.12	305.214	12750.6	1025.53	3963.99	358.119	16700.1	1208.36
30	9734.86	42787.9	8113.5	34840.9	12642.8	56120.4			60	3165.39	300.605	11188.5	856.265	2023.59	122.196	7843.71	439.516	1143.22	82.8076	5784.23	495.901
40	8665.31	34295.2	5478.12	23651.3	7301.5	30514.3			70	2327.28	583.042	7537.96	1956.2	2008.74	625.093	7596.82	1914.8	868.444	452.619	4250.59	1691.69
50	4875	19466.6	3441.12	12750.6	3963.99	16700.1			80	2024.04	557.33	7738.8	1767.65	1843.8	623.557	5809.39	1830.36	1663.9	220.609	6478.54	842.703
60	3165.39	11188.5	2023.59	7843.71	1143.22	5784.23			90	1872.38	258.027	6766.36	760.307	836.512	307.927	3467.3	917.19	1641.36	202.096	7051.12	780.996
70	2327.28	7537.96	2008.74	7596.82	868.444	4250.59			100	1641.29	249.515	5100.99	573.15	735.41	117.254	3509.05	435.956	1909.83	139.45	8623.46	727.389
80	2024.04	7738.8	1843.8	5809.39	1663.9	6478.54			110	831.925	255.479	2950.37	1309.99	590.241	337.994	2189.65	1726.68	553.24	725.366	2410.57	2933.43
90	1872.38	6766.36	836.512	3467.3	1641.36	7051.12			120	936.562	690.434	3083.97	2859.69	260.967	518.662	951.854	2266.78	767.78	1007.95	3318.6	4353.08
100	1641.29	5100.99	735.41	3509.05	1909.83	8623.46				表面积 mm2/cm3土		根长 mm/cm3土		表面积 mm2/cm3土		根长 mm/cm3土		表面积 mm2/cm3土		根长 mm/cm3土
110	831.925	2950.37	590.241	2189.66	553.24	2410.57				裸苗移栽		裸苗移栽		营养钵移栽		营养钵移栽		直播棉花		直播棉花
120	936.562	3083.97	260.967	951.854	767.78	3318.6				SSTC		SSTC		ScSTC		ScSTC		DSC		DSC
合计	60427.2	238543	45214.9	185768	55267.6	244009			-10	0.432471	0.0271489	1.79188	0.0869423	0.385011	0.0248462	1.66657	0.0762244	0.434992	0.0384366	1.94034	0.150815
10	15.6995	16.4779	18.6789	19.6795	17.2652	17.4435			-20	0.677712	0.0454664	2.65858	0.166848	0.521388	0.0376467	2.1243	0.146183	0.604914	0.0679803	2.74402	0.307098
20	24.6022	24.4481	25.2953	25.0846	24.0095	24.6685			-30	0.443781	0.034171	1.95056	0.164493	0.369868	0.0289829	1.58828	0.128227	0.576344	0.0799535	2.55835	0.326811
30	16.1101	17.9372	17.9443	18.7551	22.8756	22.9993			-40	0.395024	0.0316482	1.56341	0.117344	0.24973	0.0211288	1.07819	0.0959172	0.332852	0.0349739	1.39105	0.129433
40	14.3401	14.377	12.1157	12.7317	13.2112	12.5054			-50	0.222236	0.0198995	0.887419	0.0759532	0.15687	0.0139138	0.581259	0.0467505	0.180706	0.0163255	0.761306	0.0550854
50	8.06755	8.16063	7.61059	6.86373	7.17236	6.84407			-60	0.1443	0.0137036	0.510048	0.0390344	0.0922491	0.00557054	0.357569	0.0200361	0.0521157	0.00377493	0.263684	0.0226066
60	5.23836	4.69036	4.47549	4.22232	2.06851	2.3705			-70	0.106093	0.026579	0.343632	0.0891769	0.091572	0.028496	0.346315	0.0872894	0.0395896	0.0206334	0.193771	0.0771186
70	3.85138	3.16001	4.44265	4.08942	1.57134	1.74198			-80	0.0922693	0.0254069	0.352787	0.0805813	0.0840531	0.028426	0.264832	0.0834404	0.0758521	0.0100568	0.295336	0.0384162
80	3.34954	3.2442	4.07786	3.12723	3.01063	2.65504			-90	0.0853557	0.0117626	0.308457	0.03466	0.0381339	0.0140374	0.158063	0.0418118	0.0748245	0.00921292	0.321438	0.0356031
90	3.09857	2.83654	1.85008	1.86647	2.96985	2.8897			-100	0.0748212	0.0113746	0.232538	0.0261281	0.033525	0.00534524	0.159966	0.0198738	0.0870632	0.00635707	0.393116	0.0331593
100	2.71614	2.1384	1.62648	1.88894	3.45561	3.53408			-110	0.0379248	0.0116465	0.134498	0.0597182	0.0269072	0.0154081	0.0998194	0.0787138	0.0252205	0.0330671	0.10989	0.133726
110	1.37674	1.23683	1.30541	1.17871	1.00102	0.987901			-120	0.0426949	0.0314747	0.140589	0.130364	0.0118967	0.0236441	0.043392	0.103335	0.0350006	0.0459494	0.151284	0.198443
120	1.5499	1.29284	0.577171	0.512389	1.3892	1.36003
	裸苗移栽		营养钵移栽		直播棉花
0-40	70.7518	73.2402	74.0343	76.2508	77.3615	77.6167	74.8759
40-80	20.5068	19.2552	20.6066	18.3027	13.8228	13.6116	17.6843
80-120	8.74135	7.50461	5.35914	5.44651	8.81568	8.77171	7.43983
裸苗移栽	根表面积密度
	29	46	60	74	91	106	126	136	152
10cm	0.187119	0.566421	0.889459	0.970219	0.792709	0.610584	0.614906	0.323902	0.22045
20cm	0.059609	0.524216	0.594539	1.56012	1.64982	1.55219	1.50946	0.911581	0.381695
30cm	0.0229895	0.0869162	0.359693	1.07476	1.1815	0.665582	0.656955	0.639276	0.295745
40cm	0.0257422	0.0534631	0.285239	1.0493	0.977994	0.770574	0.339624	0.331658	0.378126
50cm	0	0.0359126	0.133382	0.369893	0.621731	0.625572	0.329007	0.150744	0.131808
60cm		0.0402836	0.0418777	0.307717	0.3813	0.452804	0.200677	0.0975587	0.0570738
70cm		0.0108367	0.0620787	0.207776	0.242878	0.300537	0.172212	0.0824194	0.072396
80cm		0.00513269	0.0957745	0.146058	0.17936	0.356088	0.0860091	0.0657407	0.0369814
90cm			0.0424596	0.0688152	0.0363275	0.0567293	0.212755	0.440225	0.0817753
100cm			0.0150458	0.113586	0.018013	0.0658578	0.0883057	0.426749	0.113368
110cm						0.0420694	0.00227988	0.25589	0.132104
120cm						0.0523036	0.0392117	0.279759	0.115447
裸苗移栽	根长密度
	29	46	60	74	91	106	126	136	152
10cm	0.758837	1.93415	3.21299	3.70423	10.1083	2.55956	1.75311	1.37035	1.13626
20cm	0.200425	1.6968	6.14367	5.74891	18.0962	4.76593	3.17516	1.86985	1.88895
30cm	0.0577032	0.252807	6.21967	3.86307	17.7569	2.91575	2.12108	2.01206	1.30742
40cm	0.0649289	0.136464	4.34623	3.18892	13.121	2.39775	2.0065	1.76918	1.35875
50cm	0	0.0959936	1.19754	2.83494	6.10051	1.88507	1.33263	0.9511	0.629916
60cm		0.136311	0.755878	2.98893	1.51758	1.15414	0.885889	0.430042	0.280538
70cm		0.073405	0.220668	0.618948	2.68773	0.767694	0.582854	0.57487	0.530056
80cm		0.013132	0.166216	0.399146	2.03516	0.989938	0.492653	0.466012	0.383489
90cm			0.11002	0.160226	1.13145	1.35248	0.67284	0.310613	0.339117
100cm			0.150629	0.267268	0.719104	1.05313	0.467148	0.320037	0.261569
110cm						0.773922	0.608823	0.138092	0.0124407
120cm						0.719807	0.453993	0.212234	0.216676

## Sheet: 5月29
处理	日期	位点	层次	表面积/mm2	根直径/mm	根长/mm		处理	日期	位点	层次	表面积/mm2	根直径/mm	根长/mm		处理	日期	位点	层次	表面积/mm2	根直径/mm	根长/mm
裸苗移栽	2009-05-29	0	10	135.81	0.38901	349.11		营养钵	2009-05-29	0	10	110.49	0.15771	700.61		直播	2009-05-29	0	10	93.283	0.10195	915
裸苗移栽	2009-05-29	0	20	13.29	0.4326	30.722		营养钵	2009-05-29	0	20	64.516	0.37344	172.76		直播	2009-05-29	0	20	93.333	0.17307	539.29
裸苗移栽	2009-05-29	0	30	19.885	0.27335	72.748		营养钵	2009-05-29	0	30	58	0.38662	150.02		直播	2009-05-29	0	30	100.32	0.14097	711.65
裸苗移栽	2009-05-29	0	40	0	0	0		营养钵	2009-05-29	0	40	67.822	0.35976	188.52		直播	2009-05-29	0	40	11.29	0.29945	37.704
裸苗移栽	2009-05-29	0	50	0	0	0		营养钵	2009-05-29	0	50	7.4193	0.27347	27.131		直播	2009-05-29	0	50	8.172	0.088668	92.165
裸苗移栽	2009-05-29	0	60	0	0	0		营养钵	2009-05-29	0	60	32.516	0.39182	82.988		直播	2009-05-29	0	60	0.09319	0.077856	1.1969
裸苗移栽	2009-05-29	0	70	0	0	0		营养钵	2009-05-29	0	70	0	0	0		直播	2009-05-29	0	70	0	0	0
裸苗移栽	2009-05-29	0	80	0	0	0		营养钵	2009-05-29	0	80	0	0	0		直播	2009-05-29	0	80	0	0	0
裸苗移栽	2009-05-29	0	90	0	0	0		营养钵	2009-05-29	0	90	0	0	0		直播	2009-05-29	0	90	0	0	0
裸苗移栽	2009-05-29	0	100	0	0	0		营养钵	2009-05-29	0	100	0	0	0		直播	2009-05-29	0	100	0	0	0
			合计	168.985		452.58					合计	340.763		1322.03					合计	306.491		2297.01
处理	日期	位点	层次	表面积/mm2	根直径/mm	根长/mm		处理	日期	位点	层次	表面积/mm2	根直径/mm	根长/mm		处理	日期	位点	层次	表面积/mm2	根直径/mm	根长/mm
裸苗移栽	2009-05-29	东10	10	283.72	0.24815	1143.3		营养钵	2009-05-29	东10	10	250.64	0.20884	1200.1		直播	2009-05-29	东10	10	259.44	0.19276	1345.9
裸苗移栽	2009-05-29	东10	20	97.409	0.42762	227.82		营养钵	2009-05-29	东10	20	108.13	0.34219	315.99		直播	2009-05-29	东10	20	47.254	0.12094	390.74
裸苗移栽	2009-05-29	东10	30	23.355	0.41811	55.857		营养钵	2009-05-29	东10	30	40.774	0.32238	126.48		直播	2009-05-29	东10	30	0	0	0
裸苗移栽	2009-05-29	东10	40	0	0	0		营养钵	2009-05-29	东10	40	41.161	0.41432	99.347		直播	2009-05-29	东10	40	0	0	20
裸苗移栽	2009-05-29	东10	50	0	0	0		营养钵	2009-05-29	东10	50	0	0	0		直播	2009-05-29	东10	50	7.7742	0.16238	47.878
裸苗移栽	2009-05-29	东10	60	0	0	0		营养钵	2009-05-29	东10	60	0	0	0		直播	2009-05-29	东10	60	15.742	0.24815	63.438
裸苗移栽	2009-05-29	东10	70	0	0	0		营养钵	2009-05-29	东10	70	0	0	0		直播	2009-05-29	东10	70	0	0	0
裸苗移栽	2009-05-29	东10	80	0	0	0		营养钵	2009-05-29	东10	80	0	0	0		直播	2009-05-29	东10	80	0	0	0
裸苗移栽	2009-05-29	东10	90	0	0	0		营养钵	2009-05-29	东10	90	0	0	0		直播	2009-05-29	东10	90	0	0	0
裸苗移栽	2009-05-29	东10	100	0	0	0		营养钵	2009-05-29	东10	100	0	0	0		直播	2009-05-29	东10	100	0	0	0
			合计	404.484		1426.98					合计	440.705		1741.92					合计	330.21		1867.96
处理	日期	位点	层次	表面积/mm2	根直径/mm	根长/mm		处理	日期	位点	层次	表面积/mm2	根直径/mm	根长/mm		处理	日期	位点	层次	表面积/mm2	根直径/mm	根长/mm
裸苗移栽	2009-05-29	东20	10	50.193	0.40193	124.88		营养钵	2009-05-29	东20	10	86.996	0.19816	439.01		直播	2009-05-29	东20	10	0	0	0
裸苗移栽	2009-05-29	东20	20	34.387	0.34753	98.948		营养钵	2009-05-29	东20	20	92.064	0.48476	189.92		直播	2009-05-29	东20	20	0	0	0
裸苗移栽	2009-05-29	东20	30	0	0	15		营养钵	2009-05-29	东20	30	23.799	0.23301	102.14		直播	2009-05-29	东20	30	0	0	0
裸苗移栽	2009-05-29	东20	40	33.548	0.198	169.43		营养钵	2009-05-29	东20	40	46.839	0.41336	113.31		直播	2009-05-29	东20	40	0	0	10
裸苗移栽	2009-05-29	东20	50	0	0	0		营养钵	2009-05-29	东20	50	53.498	0.36669	145.89		直播	2009-05-29	东20	50	0	0	0
裸苗移栽	2009-05-29	东20	60	0	0	0		营养钵	2009-05-29	东20	60	6.4373	0.15614	41.228		直播	2009-05-29	东20	60	0	0	0
裸苗移栽	2009-05-29	东20	70	0	0	0		营养钵	2009-05-29	东20	70	0	0	0		直播	2009-05-29	东20	70	0	0	0
裸苗移栽	2009-05-29	东20	80	0	0	0		营养钵	2009-05-29	东20	80	0	0	0		直播	2009-05-29	东20	80	0	0	0
裸苗移栽	2009-05-29	东20	90	0	0	0		营养钵	2009-05-29	东20	90	0	0	0		直播	2009-05-29	东20	90	0	0	0
裸苗移栽	2009-05-29	东20	100	0	0	0		营养钵	2009-05-29	东20	100	0	0	0		直播	2009-05-29	东20	100	0	0	0
			合计	118.128		408.258					合计	309.633		1031.5					合计	0		10
处理	日期	位点	层次	表面积/mm2	根直径/mm	根长/mm		处理	日期	位点	层次	表面积/mm2	根直径/mm	根长/mm		处理	日期	位点	层次	表面积/mm2	根直径/mm	根长/mm
裸苗移栽	2009-05-29	东30	10	112.26	0.17422	644.36		营养钵	2009-05-29	东30	10	64.423	0.22468	286.74		直播	2009-05-29	东30	10	0	0	0
裸苗移栽	2009-05-29	东30	20	0	0	0		营养钵	2009-05-29	东30	20	140.12	0.26912	520.67		直播	2009-05-29	东30	20	0	0	0
裸苗移栽	2009-05-29	东30	30	8.7097	0.51976	16.757		营养钵	2009-05-29	东30	30	17.806	0.49588	35.908		直播	2009-05-29	东30	30	0	0	260
裸苗移栽	2009-05-29	东30	40	55.613	1.0028	55.458		营养钵	2009-05-29	东30	40	0	0	0		直播	2009-05-29	东30	40	0	0	0
裸苗移栽	2009-05-29	东30	50	0	0	0		营养钵	2009-05-29	东30	50	0	0	0		直播	2009-05-29	东30	50	45.71	0.14285	319.98
裸苗移栽	2009-05-29	东30	60	0	0	0		营养钵	2009-05-29	东30	60	0	0	0		直播	2009-05-29	东30	60	0	0	0
裸苗移栽	2009-05-29	东30	70	0	0	0		营养钵	2009-05-29	东30	70	0	0	0		直播	2009-05-29	东30	70	0	0	0
裸苗移栽	2009-05-29	东30	80	0	0	0		营养钵	2009-05-29	东30	80	0	0	0		直播	2009-05-29	东30	80	0	0	0
裸苗移栽	2009-05-29	东30	90	0	0	0		营养钵	2009-05-29	东30	90	0	0	0		直播	2009-05-29	东30	90	0	0	0
裸苗移栽	2009-05-29	东30	100	0	0	0		营养钵	2009-05-29	东30	100	0	0	0		直播	2009-05-29	东30	100	0	0	0
			合计	176.583		716.575					合计	222.349		843.318					合计	45.71		579.98
处理	日期	位点	层次	表面积/mm2	根直径/mm	根长/mm		处理	日期	位点	层次	表面积/mm2	根直径/mm	根长/mm		处理	日期	位点	层次	表面积/mm2	根直径/mm	根长/mm
裸苗移栽	2009-05-29	东40	10	0	0	0		营养钵	2009-05-29	东40	10	10.688	0.199991	53.464		直播	2009-05-29	东40	10	22.823	0.12476	182.93
裸苗移栽	2009-05-29	东40	20	0	0	0		营养钵	2009-05-29	东40	20	38.193	0.4647	82.19		直播	2009-05-29	东40	20	8.2437	0.087674	94.027
裸苗移栽	2009-05-29	东40	30	0	0	0		营养钵	2009-05-29	东40	30	0	0	0		直播	2009-05-29	东40	30	0	0	0
裸苗移栽	2009-05-29	东40	40	0	0	0		营养钵	2009-05-29	东40	40	69.29	0.56569	122.49		直播	2009-05-29	东40	40	0.016129	0.080851	0.19949
裸苗移栽	2009-05-29	东40	50	0	0	0		营养钵	2009-05-29	东40	50	0	0	0		直播	2009-05-29	东40	50	0.0071684	0.053901	0.13299
裸苗移栽	2009-05-29	东40	60	0	0	0		营养钵	2009-05-29	东40	60	0	0	0		直播	2009-05-29	东40	60	0	0	0
裸苗移栽	2009-05-29	东40	70	0	0	0		营养钵	2009-05-29	东40	70	0	0	0		直播	2009-05-29	东40	70	0	0	0
裸苗移栽	2009-05-29	东40	80	0	0	0		营养钵	2009-05-29	东40	80	0	0	0		直播	2009-05-29	东40	80	0	0	0
裸苗移栽	2009-05-29	东40	90	0	0	0		营养钵	2009-05-29	东40	90	0	0	0		直播	2009-05-29	东40	90	0	0	0
裸苗移栽	2009-05-29	东40	100	0	0	0		营养钵	2009-05-29	东40	100	0	0	0		直播	2009-05-29	东40	100	0	0	0
			合计	0		0					合计	118.171		258.144					合计	31.09		277.289
处理	日期	位点	层次	表面积/mm2	根直径/mm	根长/mm		处理	日期	位点	层次	表面积/mm2	根直径/mm	根长/mm		处理	日期	位点	层次	表面积/mm2	根直径/mm	根长/mm
裸苗移栽	2009-05-29	西10	10	40.767	0.14439	282.35		营养钵	2009-05-29	西10	10	79.376	0.13768	576.53		直播	2009-05-29	西10	10	137.36	0.24703	556.05
裸苗移栽	2009-05-29	西10	20	0	0	90		营养钵	2009-05-29	西10	20	59.548	0.42522	140.04		直播	2009-05-29	西10	20	85.878	0.1646	521.74
裸苗移栽	2009-05-29	西10	30	0	0	0		营养钵	2009-05-29	西10	30	24.452	0.55212	44.287		直播	2009-05-29	西10	30	15.548	0.24822	62.64
裸苗移栽	2009-05-29	西10	40	0	0	0		营养钵	2009-05-29	西10	40	11.821	0.096193	122.89		直播	2009-05-29	西10	40	0	0	0
裸苗移栽	2009-05-29	西10	50	0	0	0		营养钵	2009-05-29	西10	50	0	0	0		直播	2009-05-29	西10	50	0	0	30
裸苗移栽	2009-05-29	西10	60	0	0	0		营养钵	2009-05-29	西10	60	0	0	0		直播	2009-05-29	西10	60	0	0	0
裸苗移栽	2009-05-29	西10	70	0	0	0		营养钵	2009-05-29	西10	70	0	0	0		直播	2009-05-29	西10	70	0	0	0
裸苗移栽	2009-05-29	西10	80	0	0	0		营养钵	2009-05-29	西10	80	0	0	0		直播	2009-05-29	西10	80	0	0	0
裸苗移栽	2009-05-29	西10	90	0	0	0		营养钵	2009-05-29	西10	90	0	0	0		直播	2009-05-29	西10	90	0	0	0
裸苗移栽	2009-05-29	西10	100	0	0	0		营养钵	2009-05-29	西10	100	0	0	0		直播	2009-05-29	西10	100	0	0	0
			合计	40.767		372.35					合计	175.197		883.747					合计	238.786		1170.43
处理	日期	位点	层次	表面积/mm2	根直径/mm	根长/mm		处理	日期	位点	层次	表面积/mm2	根直径/mm	根长/mm		处理	日期	位点	层次	表面积/mm2	根直径/mm	根长/mm
裸苗移栽	2009-05-29	西20	10	0	0	50		营养钵	2009-05-29	西20	10	42.452	0.49032	86.579		直播	2009-05-29	西20	10	38.064	0.35075	108.52
裸苗移栽	2009-05-29	西20	20	46.279	0.22122	209.2		营养钵	2009-05-29	西20	20	48.193	0.40534	118.9		直播	2009-05-29	西20	20	130.1	0.3365	386.61
裸苗移栽	2009-05-29	西20	30	0	0	0		营养钵	2009-05-29	西20	30	0	0	15		直播	2009-05-29	西20	30	86.064	0.45605	188.72
裸苗移栽	2009-05-29	西20	40	0	0	0		营养钵	2009-05-29	西20	40	0	0	0		直播	2009-05-29	西20	40	32.645	0.50197	65.034
裸苗移栽	2009-05-29	西20	50	0	0	0		营养钵	2009-05-29	西20	50	0	0	0		直播	2009-05-29	西20	50	0	0	0
裸苗移栽	2009-05-29	西20	60	0	0	0		营养钵	2009-05-29	西20	60	0	0	0		直播	2009-05-29	西20	60	0	0	0
裸苗移栽	2009-05-29	西20	70	0	0	0		营养钵	2009-05-29	西20	70	0	0	0		直播	2009-05-29	西20	70	0	0	0
裸苗移栽	2009-05-29	西20	80	0	0	0		营养钵	2009-05-29	西20	80	0	0	0		直播	2009-05-29	西20	80	0	0	0
裸苗移栽	2009-05-29	西20	90	0	0	0		营养钵	2009-05-29	西20	90	0	0	0		直播	2009-05-29	西20	90	0	0	0
裸苗移栽	2009-05-29	西20	100	0	0	0		营养钵	2009-05-29	西20	100	0	0	0		直播	2009-05-29	西20	100	0	0	0
			合计	46.279		259.2					合计	90.645		220.479					合计	286.873		748.884
处理	日期	位点	层次	表面积/mm2	根直径/mm	根长/mm		处理	日期	位点	层次	表面积/mm2	根直径/mm	根长/mm		处理	日期	位点	层次	表面积/mm2	根直径/mm	根长/mm
裸苗移栽	2009-05-29	西30	10	0	0	0		营养钵	2009-05-29	西30	10	0	0	0		直播	2009-05-29	西30	10	0	0	0
裸苗移栽	2009-05-29	西30	20	15.097	0.40253	37.504		营养钵	2009-05-29	西30	20	0	0	0		直播	2009-05-29	西30	20	0	0	0
裸苗移栽	2009-05-29	西30	30	0	0	0		营养钵	2009-05-29	西30	30	0	0	0		直播	2009-05-29	西30	30	0	0	0
裸苗移栽	2009-05-29	西30	40	0	0	0		营养钵	2009-05-29	西30	40	0	0	0		直播	2009-05-29	西30	40	45.871	0.73699	62.241
裸苗移栽	2009-05-29	西30	50	0	0	0		营养钵	2009-05-29	西30	50	0	0	0		直播	2009-05-29	西30	50	20.129	1.3635	14.762
裸苗移栽	2009-05-29	西30	60	0	0	0		营养钵	2009-05-29	西30	60	0	0	0		直播	2009-05-29	西30	60	0	0	0
裸苗移栽	2009-05-29	西30	70	0	0	0		营养钵	2009-05-29	西30	70	0	0	0		直播	2009-05-29	西30	70	0	0	0
裸苗移栽	2009-05-29	西30	80	0	0	0		营养钵	2009-05-29	西30	80	0	0	0		直播	2009-05-29	西30	80	0	0	0
裸苗移栽	2009-05-29	西30	90	0	0	0		营养钵	2009-05-29	西30	90	0	0	0		直播	2009-05-29	西30	90	0	0	0
裸苗移栽	2009-05-29	西30	100	0	0	0		营养钵	2009-05-29	西30	100	0	0	0		直播	2009-05-29	西30	100	0	0	0
			合计	15.097		37.504					合计	0		0					合计	66		77.003
处理	日期	位点	层次	表面积/mm2	根直径/mm	根长/mm		处理	日期	位点	层次	表面积/mm2	根直径/mm	根长/mm		处理	日期	位点	层次	表面积/mm2	根直径/mm	根长/mm
裸苗移栽	2009-05-29	西40	10	25.355	0.73894	34.312		营养钵	2009-05-29	西40	10	0	0	0		直播	2009-05-29	西40	10	0	0	0
裸苗移栽	2009-05-29	西40	20	0	0	0		营养钵	2009-05-29	西40	20	0	0	0		直播	2009-05-29	西40	20	0	0	0
裸苗移栽	2009-05-29	西40	30	27.677	0.70071	39.499		营养钵	2009-05-29	西40	30	0	0	0		直播	2009-05-29	西40	30	0	0	0
裸苗移栽	2009-05-29	西40	40	0	0	0		营养钵	2009-05-29	西40	40	0	0	0		直播	2009-05-29	西40	40	0	0	0
裸苗移栽	2009-05-29	西40	50	0	0	0		营养钵	2009-05-29	西40	50	0	0	0		直播	2009-05-29	西40	50	0	0	0
裸苗移栽	2009-05-29	西40	60	0	0	0		营养钵	2009-05-29	西40	60	0	0	0		直播	2009-05-29	西40	60	0	0	0
裸苗移栽	2009-05-29	西40	70	0	0	0		营养钵	2009-05-29	西40	70	0	0	0		直播	2009-05-29	西40	70	0	0	0
裸苗移栽	2009-05-29	西40	80	0	0	0		营养钵	2009-05-29	西40	80	0	0	0		直播	2009-05-29	西40	80	0	0	0
裸苗移栽	2009-05-29	西40	90	0	0	0		营养钵	2009-05-29	西40	90	0	0	0		直播	2009-05-29	西40	90	0	0	0
裸苗移栽	2009-05-29	西40	100	0	0	0		营养钵	2009-05-29	西40	100	0	0	0		直播	2009-05-29	西40	100	0	0	0
			合计	53.032		73.811					合计	0		0					合计	0		0
处理	日期	位点	层次	表面积 mm2/cm3土	根直径 mm	根长 mm/cm3土		处理	日期	位点	层次	表面积 mm2/cm3土	根直径 mm	根长 mm/cm3土		处理	日期	位点	层次	表面积 mm2/cm3土	根直径 mm	根长 mm/cm3土
裸苗移栽	2009-05-29	0	6点合计	0.0731831		0.196001		营养钵	2009-05-29	0	6点合计	0.147576		0.572537		直播	2009-05-29	0	6点合计	0.132734		0.994775
裸苗移栽	2009-05-29	东20	12点合计	0.113165		0.397397		营养钵	2009-05-29	东20	12点合计	0.162476		0.600548		直播	2009-05-29	东20	12点合计	0.0715028		0.406648
裸苗移栽	2009-05-29	东40	12点合计	0.0382367		0.155165		营养钵	2009-05-29	东40	12点合计	0.0737353		0.238508		直播	2009-05-29	东40	12点合计	0.0166301		0.185631
裸苗移栽	2009-05-29	西20	12点合计	0.0188487		0.136754		营养钵	2009-05-29	西20	12点合计	0.0575647		0.239106		直播	2009-05-29	西20	12点合计	0.113825		0.415603
裸苗移栽	2009-05-29	西40	12点合计	0.0147525		0.0241039		营养钵	2009-05-29	西40	12点合计	0		0		直播	2009-05-29	西40	12点合计	0.0142915		0.016674
处理	日期	位点	层次	表面积 mm2/cm3土	根直径 mm	根长 mm/cm3土		处理	日期	位点	层次	表面积 mm2/cm3土	根直径 mm	根长 mm/cm3土		处理	日期	位点	层次	表面积 mm2/cm3土	根直径 mm	根长 mm/cm3土
裸苗移栽	2009-05-29	9点合计	10	0.187119		0.758837		营养钵	2009-05-29	9点合计	10	0.186241		0.965189		直播	2009-05-29	9点合计	10	0.159074		0.897446
裸苗移栽	2009-05-29	9点合计	20	0.059609		0.200425		营养钵	2009-05-29	9点合计	20	0.159015		0.444759		直播	2009-05-29	9点合计	20	0.105326		0.557918
裸苗移栽	2009-05-29	9点合计	30	0.0229895		0.0577032		营养钵	2009-05-29	9点合计	30	0.0475894		0.136804		直播	2009-05-29	9点合计	30	0.0583011		0.353103
裸苗移栽	2009-05-29	9点合计	40	0.0257422		0.0649289		营养钵	2009-05-29	9点合计	40	0.0684065		0.186672		直播	2009-05-29	9点合计	40	0.0259331		0.0563512
裸苗移栽	2009-05-29	9点合计	50	0		0		营养钵	2009-05-29	9点合计	50	0.0175878		0.049954		直播	2009-05-29	9点合计	50	0.0236148		0.145778
	单株合计								单株合计								单株合计
处理	日期	位点	层次	表面积/mm2	根直径/mm	根长/mm		处理	日期	位点	层次	表面积/mm2	根直径/mm	根长/mm		处理	日期	位点	层次	表面积/mm2	根直径/mm	根长/mm
裸苗移栽	2009-05-29	0	6点合计	168.985		452.58		营养钵	2009-05-29	0	6点合计	340.763		1322.03		直播	2009-05-29	0	6点合计	306.491		2297.01
裸苗移栽	2009-05-29	东20	12点合计	522.612		1835.24		营养钵	2009-05-29	东20	12点合计	750.338		2773.41		直播	2009-05-29	东20	12点合计	330.21		1877.96
裸苗移栽	2009-05-29	东40	12点合计	176.583		716.575		营养钵	2009-05-29	东40	12点合计	340.52		1101.46		直播	2009-05-29	东40	12点合计	76.8		857.269
裸苗移栽	2009-05-29	西20	12点合计	87.046		631.55		营养钵	2009-05-29	西20	12点合计	265.842		1104.23		直播	2009-05-29	西20	12点合计	525.659		1919.31
裸苗移栽	2009-05-29	西40	12点合计	68.129		111.315		营养钵	2009-05-29	西40	12点合计	0		0		直播	2009-05-29	西40	12点合计	66		77.003
处理	日期	位点	层次	表面积/mm2	根直径/mm	根长/mm		处理	日期	位点	层次	表面积/mm2	根直径/mm	根长/mm		处理	日期	位点	层次	表面积/mm2	根直径/mm	根长/mm
裸苗移栽	2009-05-29	9点合计	10	648.105		2628.31		营养钵	2009-05-29	9点合计	10	645.065		3343.03		直播	2009-05-29	9点合计	10	550.97		3108.4
裸苗移栽	2009-05-29	9点合计	20	206.462		694.194		营养钵	2009-05-29	9点合计	20	550.764		1540.47		直播	2009-05-29	9点合计	20	364.809		1932.41
裸苗移栽	2009-05-29	9点合计	30	79.6267		199.861		营养钵	2009-05-29	9点合计	30	164.831		473.835		直播	2009-05-29	9点合计	30	201.932		1223.01
裸苗移栽	2009-05-29	9点合计	40	89.161		224.888		营养钵	2009-05-29	9点合计	40	236.933		646.557		直播	2009-05-29	9点合计	40	89.8221		195.178
裸苗移栽	2009-05-29	9点合计	50	0		0		营养钵	2009-05-29	9点合计	50	60.9173		173.021		直播	2009-05-29	9点合计	50	81.7924		504.918

## Sheet: 6月15
处理	日期	位点	层次	表面积/mm2	根直径/mm	根长/mm		处理	日期	位点	层次	表面积/mm2	根直径/mm	根长/mm		处理	日期	位点	层次	表面积/mm2	根直径/mm	根长/mm
裸苗移栽	2009-06-15	0	10	481.43	0.27268	1765.6		营养钵	2009-06-15	0	10	504.06	0.33375	1510.3		直播	2009-06-15	0	10	114.35	0.28117	406.7
裸苗移栽	2009-06-15	0	20	372.21	0.26294	1415.6		营养钵	2009-06-15	0	20	278.31	0.35301	788.39		直播	2009-06-15	0	20	41.95	0.20403	205.61
裸苗移栽	2009-06-15	0	30	37.677	0.30138	125.01		营养钵	2009-06-15	0	30	68.502	0.27782	246.57		直播	2009-06-15	0	30	111.91	0.21823	512.82
裸苗移栽	2009-06-15	0	40	0	0	0		营养钵	2009-06-15	0	40	62.509	0.2466	253.49		直播	2009-06-15	0	40	83.613	0.20573	406.43
裸苗移栽	2009-06-15	0	50	4.4159	0.39527	11.171		营养钵	2009-06-15	0	50	18.581	0.55004	33.78		直播	2009-06-15	0	50	20.301	0.16628	122.09
裸苗移栽	2009-06-15	0	60	24.373	0.2656	91.766		营养钵	2009-06-15	0	60	0	0	0		直播	2009-06-15	0	60	30.996	0.29652	104.53
裸苗移栽	2009-06-15	0	70	0	0	0		营养钵	2009-06-15	0	70	0	0	0		直播	2009-06-15	0	70	28.158	0.18283	154.01
裸苗移栽	2009-06-15	0	80	0	0	0		营养钵	2009-06-15	0	80	0	0	0		直播	2009-06-15	0	80	17.778	0.24754	71.817
裸苗移栽	2009-06-15	0	90	0	0	0		营养钵	2009-06-15	0	90	0	0	0		直播	2009-06-15	0	90	0	0	0
裸苗移栽	2009-06-15	0	100	0	0	0		营养钵	2009-06-15	0	100	0	0	0		直播	2009-06-15	0	100	0	0	0
			合计	920.106		3409.15					合计	931.962		2832.53					合计	449.056		1984.01
处理	日期	位点	层次	表面积/mm2	根直径/mm	根长/mm		处理	日期	位点	层次	表面积/mm2	根直径/mm	根长/mm		处理	日期	位点	层次	表面积/mm2	根直径/mm	根长/mm
裸苗移栽	2009-06-15	东10	10	453.79	0.26401	1718.8		营养钵	2009-06-15	东10	10	378.61	0.34666	1092.1		直播	2009-06-15	东10	10	93.161	0.24022	387.81
裸苗移栽	2009-06-15	东10	20	322.55	0.29584	1090.3		营养钵	2009-06-15	东10	20	311.05	0.35341	880.15		直播	2009-06-15	东10	20	103.89	0.29476	352.43
裸苗移栽	2009-06-15	东10	30	16.258	0.31185	52.134		营养钵	2009-06-15	东10	30	211.93	0.31245	678.27		直播	2009-06-15	东10	30	94.365	0.29838	316.26
裸苗移栽	2009-06-15	东10	40	46.824	0.47967	97.618		营养钵	2009-06-15	东10	40	108.59	0.32581	333.28		直播	2009-06-15	东10	40	30.193	0.34714	86.978
裸苗移栽	2009-06-15	东10	50	30.939	0.32951	93.894		营养钵	2009-06-15	东10	50	193.32	0.36874	524.26		直播	2009-06-15	东10	50	9.9785	0.14946	66.763
裸苗移栽	2009-06-15	东10	60	23.914	0.22309	107.19		营养钵	2009-06-15	东10	60	88.315	0.35473	248.96		直播	2009-06-15	东10	60	12.272	0.18456	66.497
裸苗移栽	2009-06-15	东10	70	0	0	0		营养钵	2009-06-15	东10	70	6.4229	0.3658	17.555		直播	2009-06-15	东10	70	7.9426	0.20882	38.036
裸苗移栽	2009-06-15	东10	80	6.3656	0.37393	17.023		营养钵	2009-06-15	东10	80	0	0	0		直播	2009-06-15	东10	80	11.636	0.16792	69.157
裸苗移栽	2009-06-15	东10	90	0	0	0		营养钵	2009-06-15	东10	90	0	0	0		直播	2009-06-15	东10	90	0	0	0
裸苗移栽	2009-06-15	东10	100	0	0	0		营养钵	2009-06-15	东10	100	0	0	0		直播	2009-06-15	东10	100	0	0	0
			合计	900.641		3176.96					合计	1298.24		3774.58					合计	363.438		1383.93
处理	日期	位点	层次	表面积/mm2	根直径/mm	根长/mm		处理	日期	位点	层次	表面积/mm2	根直径/mm	根长/mm		处理	日期	位点	层次	表面积/mm2	根直径/mm	根长/mm
裸苗移栽	2009-06-15	东20	10	210.95	0.28284	745.83		营养钵	2009-06-15	东20	10	263.48	0.28821	914.2		直播	2009-06-15	东20	10	50.638	0.23076	219.44
裸苗移栽	2009-06-15	东20	20	314.61	0.3017	873.5		营养钵	2009-06-15	东20	20	205.07	0.2864	716.04		直播	2009-06-15	东20	20	108.5	0.2431	446.33
裸苗移栽	2009-06-15	东20	30	15.025	0.28386	52.932		营养钵	2009-06-15	东20	30	151	0.28656	526.92		直播	2009-06-15	东20	30	100.36	0.2752	364.67
裸苗移栽	2009-06-15	东20	40	81.147	0.42908	189.12		营养钵	2009-06-15	东20	40	77.878	0.25154	309.61		直播	2009-06-15	东20	40	17.004	0.21968	77.402
裸苗移栽	2009-06-15	东20	50	36.358	0.59691	60.911		营养钵	2009-06-15	东20	50	25.692	0.42739	60.113		直播	2009-06-15	东20	50	30.996	0.32642	94.958
裸苗移栽	2009-06-15	东20	60	20.616	0.23137	89.106		营养钵	2009-06-15	东20	60	45.792	0.41584	110.12		直播	2009-06-15	东20	60	0	0	0
裸苗移栽	2009-06-15	东20	70	0	0	0		营养钵	2009-06-15	东20	70	84.244	0.39393	213.85		直播	2009-06-15	东20	70	15.312	0.13264	115.44
裸苗移栽	2009-06-15	东20	80	0	0	0		营养钵	2009-06-15	东20	80	10.05	0.38168	288.33		直播	2009-06-15	东20	80	11.297	0.19755	57.187
裸苗移栽	2009-06-15	东20	90	0	0	0		营养钵	2009-06-15	东20	90	0	0	0		直播	2009-06-15	东20	90	0	0	0
裸苗移栽	2009-06-15	东20	100	0	0	0		营养钵	2009-06-15	东20	100	0	0	0		直播	2009-06-15	东20	100	0	0	0
			合计	678.706		2011.4					合计	863.206		3139.18					合计	334.107		1375.43
处理	日期	位点	层次	表面积/mm2	根直径/mm	根长/mm		处理	日期	位点	层次	表面积/mm2	根直径/mm	根长/mm		处理	日期	位点	层次	表面积/mm2	根直径/mm	根长/mm
裸苗移栽	2009-06-15	东30	10	166.57	0.27944	596.08		营养钵	2009-06-15	东30	10	187.73	0.28459	659.65		直播	2009-06-15	东30	10	162.78	0.26678	610.18
裸苗移栽	2009-06-15	东30	20	66.093	0.27097	243.91		营养钵	2009-06-15	东30	20	442.61	0.31261	1415.9		直播	2009-06-15	东30	20	96.659	0.27435	339.93
裸苗移栽	2009-06-15	东30	30	17.892	0.27234	65.699		营养钵	2009-06-15	东30	30	189.53	0.42745	443.4		直播	2009-06-15	东30	30	96.573	0.21637	446.33
裸苗移栽	2009-06-15	东30	40	15.484	0.24666	62.773		营养钵	2009-06-15	东30	40	47.799	0.30824	155.07		直播	2009-06-15	东30	40	0	0	6
裸苗移栽	2009-06-15	东30	50	3.4982	0.2684	13.033		营养钵	2009-06-15	东30	50	0	0	0		直播	2009-06-15	东30	50	6.8817	0.2782	27.737
裸苗移栽	2009-06-15	东30	60	13.706	0.43669	31.387		营养钵	2009-06-15	东30	60	12.989	0.42098	30.855		直播	2009-06-15	东30	60	3.6129	0.45276	7.9796
裸苗移栽	2009-06-15	东30	70	0	0	0		营养钵	2009-06-15	东30	70	0	0	0		直播	2009-06-15	东30	70	10.151	0.47113	21.545
裸苗移栽	2009-06-15	东30	80	11.412	0.40098	28.461		营养钵	2009-06-15	东30	80	0	0	0		直播	2009-06-15	东30	80	19.957	0.21076	94.692
裸苗移栽	2009-06-15	东30	90	0	0	0		营养钵	2009-06-15	东30	90	0	0	0		直播	2009-06-15	东30	90	0	0	0
裸苗移栽	2009-06-15	东30	100	0	0	0		营养钵	2009-06-15	东30	100	0	0	0		直播	2009-06-15	东30	100	0	0	0
			合计	294.655		1041.34					合计	880.658		2704.88					合计	396.615		1554.39
处理	日期	位点	层次	表面积/mm2	根直径/mm	根长/mm		处理	日期	位点	层次	表面积/mm2	根直径/mm	根长/mm		处理	日期	位点	层次	表面积/mm2	根直径/mm	根长/mm
裸苗移栽	2009-06-15	东40	10	141.45	0.36004	392.86		营养钵	2009-06-15	东40	10	293.93	0.38639	760.73		直播	2009-06-15	东40	10	164.07	0.20874	785.99
裸苗移栽	2009-06-15	东40	20	122.49	0.28622	427.97		营养钵	2009-06-15	东40	20	71.14	0.32262	220.5		直播	2009-06-15	东40	20	187.01	0.22571	828.55
裸苗移栽	2009-06-15	东40	30	118.68	0.34375	345.25		营养钵	2009-06-15	东40	30	23.226	0.31985	72.615		直播	2009-06-15	东40	30	77.677	0.31708	244.97
裸苗移栽	2009-06-15	东40	40	36.53	0.32315	113.04		营养钵	2009-06-15	东40	40	7.1398	0.19311	36.972		直播	2009-06-15	东40	40	31.283	0.37456	83.52
裸苗移栽	2009-06-15	东40	50	28.416	0.33177	85.648		营养钵	2009-06-15	东40	50	0	0	0		直播	2009-06-15	东40	50	34.064	0.29441	115.7
裸苗移栽	2009-06-15	东40	60	0	0	0		营养钵	2009-06-15	东40	60	11.699	0.2992	39.1		直播	2009-06-15	东40	60	8.8602	0.24859	35.642
裸苗移栽	2009-06-15	东40	70	10.781	0.24867	43.356		营养钵	2009-06-15	东40	70	0	0	0		直播	2009-06-15	东40	70	3.2401	0.21371	15.161
裸苗移栽	2009-06-15	东40	80	0	0	0		营养钵	2009-06-15	东40	80	14.05	0.2695	52.134		直播	2009-06-15	东40	80	17.606	0.25458	69.157
裸苗移栽	2009-06-15	东40	90	0	0	0		营养钵	2009-06-15	东40	90	0	0	0		直播	2009-06-15	东40	90	0	0	0
裸苗移栽	2009-06-15	东40	100	0	0	0		营养钵	2009-06-15	东40	100	0	0	0		直播	2009-06-15	东40	100	0	0	0
			合计	458.347		1408.12					合计	421.185		1182.05					合计	523.81		2178.69
处理	日期	位点	层次	表面积/mm2	根直径/mm	根长/mm		处理	日期	位点	层次	表面积/mm2	根直径/mm	根长/mm		处理	日期	位点	层次	表面积/mm2	根直径/mm	根长/mm
裸苗移栽	2009-06-15	西10	10	429.79	0.36206	1187.1		营养钵	2009-06-15	西10	10	316.53	0.29915	1058.1		直播	2009-06-15	西10	10	397.22	0.26.473	1500.4
裸苗移栽	2009-06-15	西10	20	412.56	0.33192	1243		营养钵	2009-06-15	西10	20	540.64	0.3403	1588.7		直播	2009-06-15	西10	20	75.842	0.24329	311.74
裸苗移栽	2009-06-15	西10	30	40.401	0.33751	119.69		营养钵	2009-06-15	西10	30	203.18	0.38061	533.84		直播	2009-06-15	西10	30	32.803	0.34068	96.288
裸苗移栽	2009-06-15	西10	40	0	0	0		营养钵	2009-06-15	西10	40	49.806	0.41797	119.16		直播	2009-06-15	西10	40	29.075	0.20131	144.43
裸苗移栽	2009-06-15	西10	50	20.76	0.30607	67.827		营养钵	2009-06-15	西10	50	10.466	0.22356	46.814		直播	2009-06-15	西10	50	35.699	0.2739	130.33
裸苗移栽	2009-06-15	西10	60	51.699	0.3606	143.37		营养钵	2009-06-15	西10	60	0	0	0		直播	2009-06-15	西10	60	0	0	0
裸苗移栽	2009-06-15	西10	70	0	0	0		营养钵	2009-06-15	西10	70	0	0	0		直播	2009-06-15	西10	70	0	0	0
裸苗移栽	2009-06-15	西10	80	0	0	0		营养钵	2009-06-15	西10	80	0	0	0		直播	2009-06-15	西10	80	3.4409	0.196	17.555
裸苗移栽	2009-06-15	西10	90	0	0	0		营养钵	2009-06-15	西10	90	0	0	0		直播	2009-06-15	西10	90	0	0	0
裸苗移栽	2009-06-15	西10	100	0	0	0		营养钵	2009-06-15	西10	100	0	0	0		直播	2009-06-15	西10	100	0	0	0
			合计	955.21		2760.99					合计	1120.62		3346.61					合计	574.08		2200.74
处理	日期	位点	层次	表面积/mm2	根直径/mm	根长/mm		处理	日期	位点	层次	表面积/mm2	根直径/mm	根长/mm		处理	日期	位点	层次	表面积/mm2	根直径/mm	根长/mm
裸苗移栽	2009-06-15	西20	10	49.95	0.2807	177.95		营养钵	2009-06-15	西20	10	31.14	0.2834	109.85		直播	2009-06-15	西20	10	275.35	0.29945	919.52
裸苗移栽	2009-06-15	西20	20	171.5	0.36655	467.87		营养钵	2009-06-15	西20	20	79.455	0.2864	277.43		直播	2009-06-15	西20	20	113.2	0.23068	490.75
裸苗移栽	2009-06-15	西20	30	52.874	0.48249	109.59		营养钵	2009-06-15	西20	30	46.279	0.36862	125.55		直播	2009-06-15	西20	30	43.814	0.28548	153.48
裸苗移栽	2009-06-15	西20	40	5.19	0.51347	10.108		营养钵	2009-06-15	西20	40	9.9498	0.55831	17.821		直播	2009-06-15	西20	40	67.068	0.11737	571.43
裸苗移栽	2009-06-15	西20	50	0	0	0		营养钵	2009-06-15	西20	50	0	0	0		直播	2009-06-15	西20	50	22.796	0.3694	61.709
裸苗移栽	2009-06-15	西20	60	0	0	0		营养钵	2009-06-15	西20	60	0	0	0		直播	2009-06-15	西20	60	0	0	0
裸苗移栽	2009-06-15	西20	70	26.753	0.12686	210.89		营养钵	2009-06-15	西20	70	0	0	0		直播	2009-06-15	西20	70	0	0	0
裸苗移栽	2009-06-15	西20	80	0	0	0		营养钵	2009-06-15	西20	80	0	0	0		直播	2009-06-15	西20	80	0	0	0
裸苗移栽	2009-06-15	西20	90	0	0	0		营养钵	2009-06-15	西20	90	0	0	0		直播	2009-06-15	西20	90	0	0	0
裸苗移栽	2009-06-15	西20	100	0	0	0		营养钵	2009-06-15	西20	100	0	0	0		直播	2009-06-15	西20	100	0	0	0
			合计	306.267		976.408					合计	166.824		530.651					合计	522.228		2196.89
处理	日期	位点	层次	表面积/mm2	根直径/mm	根长/mm		处理	日期	位点	层次	表面积/mm2	根直径/mm	根长/mm		处理	日期	位点	层次	表面积/mm2	根直径/mm	根长/mm
裸苗移栽	2009-06-15	西30	10	27.928	0.24305	114.91		营养钵	2009-06-15	西30	10	37.333	0.28762	129.8		直播	2009-06-15	西30	10	161.75	0.2863	564.96
裸苗移栽	2009-06-15	西30	20	33.663	0.29296	114.91		营养钵	2009-06-15	西30	20	7.1398	0.21474	33.248		直播	2009-06-15	西30	20	0	0	0
裸苗移栽	2009-06-15	西30	30	2.2366	0.42042	5.3198		营养钵	2009-06-15	西30	30	47.771	0.25403	188.05		直播	2009-06-15	西30	30	73.835	0.3406	216.78
裸苗移栽	2009-06-15	西30	40	0	0	0		营养钵	2009-06-15	西30	40	0	0	0		直播	2009-06-15	西30	40	0	0	0
裸苗移栽	2009-06-15	西30	50	0	0	0		营养钵	2009-06-15	西30	50	0	0	0		直播	2009-06-15	西30	50	0	0	0
裸苗移栽	2009-06-15	西30	60	5.2186	0.56057	9.3096		营养钵	2009-06-15	西30	60	0	0	0		直播	2009-06-15	西30	60	0	0	0
裸苗移栽	2009-06-15	西30	70	0	0	0		营养钵	2009-06-15	西30	70	0	0	0		直播	2009-06-15	西30	70	0	0	0
裸苗移栽	2009-06-15	西30	80	0	0	0		营养钵	2009-06-15	西30	80	0	0	0		直播	2009-06-15	西30	80	0	0	0
裸苗移栽	2009-06-15	西30	90	0	0	0		营养钵	2009-06-15	西30	90	0	0	0		直播	2009-06-15	西30	90	0	0	0
裸苗移栽	2009-06-15	西30	100	0	0	0		营养钵	2009-06-15	西30	100	0	0	0		直播	2009-06-15	西30	100	0	0	0
			合计	69.0462		244.449					合计	92.2438		351.098					合计	235.585		781.74
处理	日期	位点	层次	表面积/mm2	根直径/mm	根长/mm		处理	日期	位点	层次	表面积/mm2	根直径/mm	根长/mm		处理	日期	位点	层次	表面积/mm2	根直径/mm	根长/mm
裸苗移栽	2009-06-15	西40	10	0	0	0		营养钵	2009-06-15	西40	10	50.667	0.22489	225.29		直播	2009-06-15	西40	10	35.125	0.2242	156.67
裸苗移栽	2009-06-15	西40	20	0	0	0		营养钵	2009-06-15	西40	20	24.803	0.28172	88.042		直播	2009-06-15	西40	20	13.161	0.25245	52.134
裸苗移栽	2009-06-15	西40	30	0	0	0		营养钵	2009-06-15	西40	30	6.9391	0.27461	25.269		直播	2009-06-15	西40	30	19.613	0.16313	120.23
裸苗移栽	2009-06-15	西40	40	0	0	0		营养钵	2009-06-15	西40	40	0	0	0		直播	2009-06-15	西40	40	0	0	0
裸苗移栽	2009-06-15	西40	50	0	0	0		营养钵	2009-06-15	西40	50	0	0	0		直播	2009-06-15	西40	50	0	0	0
裸苗移栽	2009-06-15	西40	60	0	0	0		营养钵	2009-06-15	西40	60	0	0	0		直播	2009-06-15	西40	60	0	0	0
裸苗移栽	2009-06-15	西40	70	0	0	0		营养钵	2009-06-15	西40	70	0	0	0		直播	2009-06-15	西40	70	20.043	0.58413	34.312
裸苗移栽	2009-06-15	西40	80	0	0	0		营养钵	2009-06-15	西40	80	0	0	0		直播	2009-06-15	西40	80	0	0	0
裸苗移栽	2009-06-15	西40	90	0	0	0		营养钵	2009-06-15	西40	90	0	0	0		直播	2009-06-15	西40	90	0	0	0
裸苗移栽	2009-06-15	西40	100	0	0	0		营养钵	2009-06-15	西40	100	0	0	0		直播	2009-06-15	西40	100	0	0	0
			合计	0		0					合计	82.4091		338.601					合计	87.942		363.346
处理	日期	位点	层次	表面积 mm2/cm3土	根直径 mm	根长 mm/cm3土		处理	日期	位点	层次	表面积 mm2/cm3土	根直径 mm	根长 mm/cm3土		处理	日期	位点	层次	表面积 mm2/cm3土	根直径 mm	根长 mm/cm3土
裸苗移栽	2009-06-15	0	8点合计	0.298856		1.10731		营养钵	2009-06-15	0	8点合计	0.302707		0.920023		直播	2009-06-15	0	8点合计	0.145856		0.644417
裸苗移栽	2009-06-15	东20	16点合计	0.256491		0.842605		营养钵	2009-06-15	东20	16点合计	0.351025		1.12282		直播	2009-06-15	东20	16点合计	0.113283		0.448128
裸苗移栽	2009-06-15	东40	16点合计	0.12229		0.397801		营养钵	2009-06-15	东40	16点合计	0.211423		0.631248		直播	2009-06-15	东40	16点合计	0.14948		0.606264
裸苗移栽	2009-06-15	西20	16点合计	0.204868		0.606964		营养钵	2009-06-15	西20	16点合计	0.209085		0.629679		直播	2009-06-15	西20	16点合计	0.178044		0.714189
裸苗移栽	2009-06-15	西40	16点合计	0.0112133		0.0396993		营养钵	2009-06-15	西40	16点合计	0.0283642		0.112009		直播	2009-06-15	西40	16点合计	0.0525418		0.185965
处理	日期	位点	层次	表面积 mm2/cm3土	根直径 mm	根长 mm/cm3土		处理	日期	位点	层次	表面积 mm2/cm3土	根直径 mm	根长 mm/cm3土		处理	日期	位点	层次	表面积 mm2/cm3土	根直径 mm	根长 mm/cm3土
裸苗移栽	2009-06-15	9点合计	10	0.566421		1.93415		营养钵	2009-06-15	9点合计	10	0.595761		1.86511		直播	2009-06-15	9点合计	10	0.419922		1.60286
裸苗移栽	2009-06-15	9点合计	20	0.524216		1.6968		营养钵	2009-06-15	9点合计	20	0.565947		1.73472		直播	2009-06-15	9点合计	20	0.213711		0.874082
裸苗移栽	2009-06-15	9点合计	30	0.0869162		0.252807		营养钵	2009-06-15	9点合计	30	0.273806		0.820094		直播	2009-06-15	9点合计	30	0.18794		0.713657
裸苗移栽	2009-06-15	9点合计	40	0.0534631		0.136464		营养钵	2009-06-15	9点合计	40	0.104998		0.353794		直播	2009-06-15	9点合计	40	0.074557		0.397329
裸苗移栽	2009-06-15	9点合计	50	0.0359126		0.0959936		营养钵	2009-06-15	9点合计	50	0.0716187		0.191987		直播	2009-06-15	9点合计	50	0.0464014		0.178798
裸苗移栽	2009-06-15	9点合计	60	0.0402836		0.136311		营养钵	2009-06-15	9点合计	60	0.0458467		0.123869		直播	2009-06-15	9点合计	60	0.0160934		0.0619726
裸苗移栽	2009-06-15	9点合计	70	0.0108367		0.073405		营养钵	2009-06-15	9点合计	70	0.026177		0.0668104		直播	2009-06-15	9点合计	70	0.0244966		0.10928
裸苗移栽	2009-06-15	9点合计	80	0.00513269		0.013132		营养钵	2009-06-15	9点合计	80	0.00695807		0.0982976		直播	2009-06-15	9点合计	80	0.0235924		0.109587
	单株合计								单株合计								单株合计
处理	日期	位点	层次	表面积/mm2	根直径/mm	根长/mm		处理	日期	位点	层次	表面积/mm2	根直径/mm	根长/mm		处理	日期	位点	层次	表面积/mm2	根直径/mm	根长/mm
裸苗移栽	2009-06-15	0	8点合计	920.106		3409.15		营养钵	2009-06-15	0	8点合计	931.962		2832.53		直播	2009-06-15	0	8点合计	449.056		1984.01
裸苗移栽	2009-06-15	东20	16点合计	1579.35		5188.36		营养钵	2009-06-15	东20	16点合计	2161.44		6913.76		直播	2009-06-15	东20	16点合计	697.545		2759.36
裸苗移栽	2009-06-15	东40	16点合计	753.002		2449.47		营养钵	2009-06-15	东40	16点合计	1301.84		3886.93		直播	2009-06-15	东40	16点合计	920.425		3733.08
裸苗移栽	2009-06-15	西20	16点合计	1261.48		3737.39		营养钵	2009-06-15	西20	16点合计	1287.45		3877.26		直播	2009-06-15	西20	16点合计	1096.31		4397.63
裸苗移栽	2009-06-15	西40	16点合计	69.0462		244.449		营养钵	2009-06-15	西40	16点合计	174.653		689.699		直播	2009-06-15	西40	16点合计	323.527		1145.09
处理	日期	位点	层次	表面积/mm2	根直径/mm	根长/mm		处理	日期	位点	层次	表面积/mm2	根直径/mm	根长/mm		处理	日期	位点	层次	表面积/mm2	根直径/mm	根长/mm
裸苗移栽	2009-06-15	9点合计	10	1961.86		6699.13		营养钵	2009-06-15	9点合计	10	2063.48		6460.02		直播	2009-06-15	9点合计	10	1454.44		5551.67
裸苗移栽	2009-06-15	9点合计	20	1815.68		5877.06		营养钵	2009-06-15	9点合计	20	1960.22		6008.4		直播	2009-06-15	9点合计	20	740.212		3027.47
裸苗移栽	2009-06-15	9点合计	30	301.044		875.625		营养钵	2009-06-15	9点合计	30	948.357		2840.48		直播	2009-06-15	9点合计	30	650.95		2471.83
裸苗移栽	2009-06-15	9点合计	40	185.175		472.659		营养钵	2009-06-15	9点合计	40	363.672		1225.4		直播	2009-06-15	9点合计	40	258.236		1376.19
裸苗移栽	2009-06-15	9点合计	50	124.387		332.484		营养钵	2009-06-15	9点合计	50	248.059		664.967		直播	2009-06-15	9点合计	50	160.716		619.287
裸苗移栽	2009-06-15	9点合计	60	139.527		472.129		营养钵	2009-06-15	9点合计	60	158.795		429.035		直播	2009-06-15	9点合计	60	55.7411		214.649
裸苗移栽	2009-06-15	9点合计	70	37.534		254.246		营养钵	2009-06-15	9点合计	70	90.6669		231.405		直播	2009-06-15	9点合计	70	84.8467		378.504
裸苗移栽	2009-06-15	9点合计	80	17.7776		45.484		营养钵	2009-06-15	9点合计	80	24.1		340.464		直播	2009-06-15	9点合计	80	81.7149		379.565

## Sheet: 6月29
处理	日期	位点	层次	表面积/mm2	根直径/mm	根长/mm		处理	日期	位点	层次	表面积/mm2	根直径/mm	根长/mm		处理	日期	位点	层次	表面积/mm2	根直径/mm	根长/mm
裸苗移栽	2009-06-29	0	10	106.1	0.14141	750.29		营养钵	2009-06-29	0	10	129.48	0.22806	567.75		直播	2009-06-29	0	10	146.42	0.29068	503.71
裸苗移栽	2009-06-29	0	20	162.84	0.16883	964.54		营养钵	2009-06-29	0	20	150.82	0.21844	690.44		直播	2009-06-29	0	20	99.855	0.21622	461.82
裸苗移栽	2009-06-29	0	30	62.113	0.22287	278.69		营养钵	2009-06-29	0	30	84.79	0.23277	364.27		直播	2009-06-29	0	30	202.52	0.19651	1030.6
裸苗移栽	2009-06-29	0	40	124.84	0.13649	914.67		营养钵	2009-06-29	0	40	103.39	0.21904	472		直播	2009-06-29	0	40	149.23	0.32837	454.44
裸苗移栽	2009-06-29	0	50	40.21	0.35611	112.91		营养钵	2009-06-29	0	50	126.69	0.26495	478.18		直播	2009-06-29	0	50	116.35	0.16784	393.23
裸苗移栽	2009-06-29	0	60	0	0	0		营养钵	2009-06-29	0	60	14.919	0.2652	56.256		直播	2009-06-29	0	60	159.82	0.21998	726.55
裸苗移栽	2009-06-29	0	70	15.419	0.15871	97.152		营养钵	2009-06-29	0	70	76.839	0.27552	278.89		直播	2009-06-29	0	70	0	0	0
裸苗移栽	2009-06-29	0	80	0	0	0		营养钵	2009-06-29	0	80	0	0	0		直播	2009-06-29	0	80	44.581	0.10017	445.06
裸苗移栽	2009-06-29	0	90	0	0	0		营养钵	2009-06-29	0	90	10.645	0.17553	60.645		直播	2009-06-29	0	90	61.806	0.16866	366.46
裸苗移栽	2009-06-29	0	100	0	0	0		营养钵	2009-06-29	0	100	0	0	0		直播	2009-06-29	0	100	0	0	0
			合计	511.522		3118.25					合计	697.573		2968.43					合计	980.582		4381.87
处理	日期	位点	层次	表面积/mm2	根直径/mm	根长/mm		处理	日期	位点	层次	表面积/mm2	根直径/mm	根长/mm		处理	日期	位点	层次	表面积/mm2	根直径/mm	根长/mm
裸苗移栽	2009-06-29	东10	10	97.516	0.1923	507.11		营养钵	2009-06-29	东10	10	88.306	0.23188	380.83		直播	2009-06-29	东10	10	673.87	0.40469	1665.2
裸苗移栽	2009-06-29	东10	20	150.56	0.20895	720.56		营养钵	2009-06-29	东10	20	102.32	0.234	437.28		直播	2009-06-29	东10	20	690.89	0.33397	2068.7
裸苗移栽	2009-06-29	东10	30	127.06	0.18256	696.02		营养钵	2009-06-29	东10	30	78.613	0.21152	371.64		直播	2009-06-29	东10	30	275.24	0.37503	733.93
裸苗移栽	2009-06-29	东10	40	350.73	0.22946	1528.5		营养钵	2009-06-29	东10	40	74.839	0.23744	315.2		直播	2009-06-29	东10	40	140.24	0.29134	481.37
裸苗移栽	2009-06-29	东10	50	86.258	0.27177	317.39		营养钵	2009-06-29	东10	50	54.177	0.31216	173.56		直播	2009-06-29	东10	50	86.951	0.3048	285.27
裸苗移栽	2009-06-29	东10	60	60.161	0.1219	493.54		营养钵	2009-06-29	东10	60	17.532	0.32916	53.264		直播	2009-06-29	东10	60	5.3226	0.18923	28.127
裸苗移栽	2009-06-29	东10	70	0	0	0		营养钵	2009-06-29	东10	70	23.242	0.1116	208.27		直播	2009-06-29	东10	70	50.871	0.23611	215.45
裸苗移栽	2009-06-29	东10	80	88.129	0.12479	706.2		营养钵	2009-06-29	东10	80	0	0	0		直播	2009-06-29	东10	80	158.9	0.49475	321.18
裸苗移栽	2009-06-29	东10	90	0	0	0		营养钵	2009-06-29	东10	90	0	0	0		直播	2009-06-29	东10	90	114.48	0.46243	247.57
裸苗移栽	2009-06-29	东10	100	0	0	0		营养钵	2009-06-29	东10	100	0	0	0		直播	2009-06-29	东10	100	198.03	0.26514	746.89
			合计	960.414		4969.32					合计	439.029		1940.04					合计	2394.79		6793.69
处理	日期	位点	层次	表面积/mm2	根直径/mm	根长/mm		处理	日期	位点	层次	表面积/mm2	根直径/mm	根长/mm		处理	日期	位点	层次	表面积/mm2	根直径/mm	根长/mm
裸苗移栽	2009-06-29	东20	10	67.306	0.20095	334.95		营养钵	2009-06-29	东20	10	97.403	0.21509	452.84		直播	2009-06-29	东20	10	181.16	0.35612	508.7
裸苗移栽	2009-06-29	东20	20	190.13	0.19506	974.71		营养钵	2009-06-29	东20	20	73.08	0.18363	397.98		直播	2009-06-29	东20	20	533.9	0.26841	1989.1
裸苗移栽	2009-06-29	东20	30	305.11	0.17166	1777.5		营养钵	2009-06-29	东20	30	153.87	0.25256	609.25		直播	2009-06-29	东20	30	150.5	0.21174	710.79
裸苗移栽	2009-06-29	东20	40	0	0	0		营养钵	2009-06-29	东20	40	74.774	0.1528	489.35		直播	2009-06-29	东20	40	329.98	0.2755	1197.7
裸苗移栽	2009-06-29	东20	50	86.935	0.24959	348.31		营养钵	2009-06-29	东20	50	72.129	0.28291	254.95		直播	2009-06-29	东20	50	0	0	0
裸苗移栽	2009-06-29	东20	60	15.661	0.1622	96.554		营养钵	2009-06-29	东20	60	37.177	0.15888	234		直播	2009-06-29	东20	60	11.806	0.21521	54.86
裸苗移栽	2009-06-29	东20	70	0	0	0		营养钵	2009-06-29	东20	70	9.4355	0.23649	39.898		直播	2009-06-29	东20	70	0	0	0
裸苗移栽	2009-06-29	东20	80	48.387	0.14498	333.75		营养钵	2009-06-29	东20	80	26.645	0.09335	285.43		直播	2009-06-29	东20	80	0	0	0
裸苗移栽	2009-06-29	东20	90	52.661	0.11234	468.75		营养钵	2009-06-29	东20	90	0	0	0		直播	2009-06-29	东20	90	10.984	0.2549	43.09
裸苗移栽	2009-06-29	东20	100	0	0	0		营养钵	2009-06-29	东20	100	0	0	0		直播	2009-06-29	东20	100	0	0	0
			合计	766.19		4334.52					合计	544.514		2763.7					合计	1218.33		4504.24
处理	日期	位点	层次	表面积/mm2	根直径/mm	根长/mm		处理	日期	位点	层次	表面积/mm2	根直径/mm	根长/mm		处理	日期	位点	层次	表面积/mm2	根直径/mm	根长/mm
裸苗移栽	2009-06-29	东30	10	58.951	0.19314	305.22		营养钵	2009-06-29	东30	10	237.98	0.1955	1217.3		直播	2009-06-29	东30	10	219.6	0.23386	939
裸苗移栽	2009-06-29	东30	20	285.73	0.27806	1027.6		营养钵	2009-06-29	东30	20	130.53	0.25852	504.91		直播	2009-06-29	东30	20	194.02	0.19533	993.27
裸苗移栽	2009-06-29	东30	30	171.4	0.22736	753.88		营养钵	2009-06-29	东30	30	110	0.23635	465.41		直播	2009-06-29	东30	30	235.02	0.2202	1067.3
裸苗移栽	2009-06-29	东30	40	75.629	0.23159	326.57		营养钵	2009-06-29	东30	40	79.21	0.25404	311.8		直播	2009-06-29	东30	40	395.93	0.3243	1220.9
裸苗移栽	2009-06-29	东30	50	83.322	0.11812	705.4		营养钵	2009-06-29	东30	50	73.742	0.26404	279.29		直播	2009-06-29	东30	50	152.34	0.17731	859.16
裸苗移栽	2009-06-29	东30	60	0	0	0		营养钵	2009-06-29	东30	60	51.564	0.2971	173.56		直播	2009-06-29	东30	60	0	0	0
裸苗移栽	2009-06-29	东30	70	0	0	0		营养钵	2009-06-29	东30	70	7.629	0.20022	38.103		直播	2009-06-29	东30	70	0	0	0
裸苗移栽	2009-06-29	东30	80	0	0	0		营养钵	2009-06-29	东30	80	31.806	0.35041	90.768		直播	2009-06-29	东30	80	0	0	0
裸苗移栽	2009-06-29	东30	90	0	0	0		营养钵	2009-06-29	东30	90	22.5	0.21732	103.54		直播	2009-06-29	东30	90	0	0	0
裸苗移栽	2009-06-29	东30	100	21.758	0.23814	91.367		营养钵	2009-06-29	东30	100	22.855	0.29835	76.605		直播	2009-06-29	东30	100	0	0	0
			合计	696.79		3210.04					合计	767.816		3261.29					合计	1196.91		5079.63
处理	日期	位点	层次	表面积/mm2	根直径/mm	根长/mm		处理	日期	位点	层次	表面积/mm2	根直径/mm	根长/mm		处理	日期	位点	层次	表面积/mm2	根直径/mm	根长/mm
裸苗移栽	2009-06-29	东40	10	100.79	0.19181	525.46		营养钵	2009-06-29	东40	10	135.74	0.2231	608.45		直播	2009-06-29	东40	10	129.81	0.17114	758.46
裸苗移栽	2009-06-29	东40	20	129.18	0.18742	689.24		营养钵	2009-06-29	东40	20	145.37	0.177726	820.11		直播	2009-06-29	东40	20	114.18	0.15732	725.75
裸苗移栽	2009-06-29	东40	30	144.42	0.18444	783		营养钵	2009-06-29	东40	30	122.64	0.1894	647.55		直播	2009-06-29	东40	30	246.31	0.17268	1426.4
裸苗移栽	2009-06-29	东40	40	59.226	0.20922	283.08		营养钵	2009-06-29	东40	40	97.145	0.18745	519.08		直播	2009-06-29	东40	40	194.71	0.20355	956.56
裸苗移栽	2009-06-29	东40	50	56.355	0.20456	275.5		营养钵	2009-06-29	东40	50	113.81	0.22137	514.09		直播	2009-06-29	东40	50	200.11	0.30296	660.51
裸苗移栽	2009-06-29	东40	60	49.758	0.15979	311.41		营养钵	2009-06-29	东40	60	44.048	0.15302	287.87		直播	2009-06-29	东40	60	0	0	0
裸苗移栽	2009-06-29	东40	70	47.758	0.21318	224.06		营养钵	2009-06-29	东40	70	56.435	0.09966	566.28		直播	2009-06-29	东40	70	0	0	0
裸苗移栽	2009-06-29	东40	80	36.468	0.1751	208.27		营养钵	2009-06-29	东40	80	31.484	0.16843	186.92		直播	2009-06-29	东40	80	26.806	0.11245	238.39
裸苗移栽	2009-06-29	东40	90	0	0	0		营养钵	2009-06-29	东40	90	0	0	0		直播	2009-06-29	东40	90	0	0	0
裸苗移栽	2009-06-29	东40	100	0	0	0		营养钵	2009-06-29	东40	100	44.435	0.12465	356.49		直播	2009-06-29	东40	100	0	0	0
			合计	623.955		3300.02					合计	791.107		4506.84					合计	911.926		4766.07
处理	日期	位点	层次	表面积/mm2	根直径/mm	根长/mm		处理	日期	位点	层次	表面积/mm2	根直径/mm	根长/mm		处理	日期	位点	层次	表面积/mm2	根直径/mm	根长/mm
裸苗移栽	2009-06-29	西10	10	111.16	0.18086	614.63		营养钵	2009-06-29	西10	10	134.52	0.18867	712.98		直播	2009-06-29	西10	10	100.47	0.28325	354.69
裸苗移栽	2009-06-29	西10	20	119.6	0.21043	568.35		营养钵	2009-06-29	西10	20	128.98	0.23183	556.38		直播	2009-06-29	西10	20	186.69	0.14988	1245.6
裸苗移栽	2009-06-29	西10	30	106.39	0.23278	457.03		营养钵	2009-06-29	西10	30	80.597	0.21399	376.64		直播	2009-06-29	西10	30	222.68	0.12116	1837.9
裸苗移栽	2009-06-29	西10	40	124.58	0.20921	595.48		营养钵	2009-06-29	西10	40	56.581	0.20963	269.91		直播	2009-06-29	西10	40	83.871	0.27751	302.23
裸苗移栽	2009-06-29	西10	50	0	0	0		营养钵	2009-06-29	西10	50	23.774	0.24076	98.748		直播	2009-06-29	西10	50	0	0	0
裸苗移栽	2009-06-29	西10	60	19.468	0.13205	147.42		营养钵	2009-06-29	西10	60	36.613	0.16654	219.84		直播	2009-06-29	西10	60	0	0	0
裸苗移栽	2009-06-29	西10	70	86.726	0.17327	500.52		营养钵	2009-06-29	西10	70	0	0	0		直播	2009-06-29	西10	70	10.226	0.32037	31.919
裸苗移栽	2009-06-29	西10	80	17.677	0.17582	100.54		营养钵	2009-06-29	西10	80	0	0	0		直播	2009-06-29	西10	80	0	0	0
裸苗移栽	2009-06-29	西10	90	21.435	0.11834	181.14		营养钵	2009-06-29	西10	90	51.064	0.11247	454.04		直播	2009-06-29	西10	90	25.371	0.28388	89.372
裸苗移栽	2009-06-29	西10	100	6.5806	0.19291	34.113		营养钵	2009-06-29	西10	100	12.629	0.19301	65.433		直播	2009-06-29	西10	100	103.06	0.12283	839.06
			合计	613.617		3199.22					合计	524.758		2753.97					合计	732.368		4700.77
处理	日期	位点	层次	表面积/mm2	根直径/mm	根长/mm		处理	日期	位点	层次	表面积/mm2	根直径/mm	根长/mm		处理	日期	位点	层次	表面积/mm2	根直径/mm	根长/mm
裸苗移栽	2009-06-29	西20	10	52.952	0.20802	254.55		营养钵	2009-06-29	西20	10	65.935	0.16769	393.2		直播	2009-06-29	西20	10	191.55	0.15107	1268
裸苗移栽	2009-06-29	西20	20	88.726	0.19439	456.44		营养钵	2009-06-29	西20	20	125.39	0.21503	583.11		直播	2009-06-29	西20	20	266.1	0.15023	1771.3
裸苗移栽	2009-06-29	西20	30	68.161	0.21721	313.8		营养钵	2009-06-29	西20	30	94.435	0.28448	331.95		直播	2009-06-29	西20	30	149.56	0.16161	925.44
裸苗移栽	2009-06-29	西20	40	26.21	0.27258	96.155		营养钵	2009-06-29	西20	40	39.871	0.30236	131.86		直播	2009-06-29	西20	40	141.64	0.15513	913.07
裸苗移栽	2009-06-29	西20	50	28.064	0.29932	93.761		营养钵	2009-06-29	西20	50	20.855	0.34388	60.645		直播	2009-06-29	西20	50	8.129	0.19041	42.691
裸苗移栽	2009-06-29	西20	60	0	0	0		营养钵	2009-06-29	西20	60	0	0	0		直播	2009-06-29	西20	60	0	0	0
裸苗移栽	2009-06-29	西20	70	0	0	0		营养钵	2009-06-29	西20	70	81.903	0.30777	266.12		直播	2009-06-29	西20	70	7.371	0.46771	15.76
裸苗移栽	2009-06-29	西20	80	74.064	0.12281	603.06		营养钵	2009-06-29	西20	80	0	0	0		直播	2009-06-29	西20	80	0	0	0
裸苗移栽	2009-06-29	西20	90	64.548	0.15563	414.74		营养钵	2009-06-29	西20	90	0	0	0		直播	2009-06-29	西20	90	0	0	0
裸苗移栽	2009-06-29	西20	100	0	0	0		营养钵	2009-06-29	西20	100	18.5	0.15691	117.9		直播	2009-06-29	西20	100	0	0	0
			合计	402.725		2232.51					合计	446.889		1884.78					合计	764.35		4936.26
处理	日期	位点	层次	表面积/mm2	根直径/mm	根长/mm		处理	日期	位点	层次	表面积/mm2	根直径/mm	根长/mm		处理	日期	位点	层次	表面积/mm2	根直径/mm	根长/mm
裸苗移栽	2009-06-29	西30	10	20.887	0.23371	89.372		营养钵	2009-06-29	西30	10	40.161	0.16093	249.56		直播	2009-06-29	西30	10	217.29	0.15168	1432.5
裸苗移栽	2009-06-29	西30	20	105.45	0.28558	369.26		营养钵	2009-06-29	西30	20	47.871	0.17007	281.48		直播	2009-06-29	西30	20	56.306	0.20379	276.29
裸苗移栽	2009-06-29	西30	30	155.63	0.22502	691.64		营养钵	2009-06-29	西30	30	54.774	0.3085	177.55		直播	2009-06-29	西30	30	104.13	0.18162	573.34
裸苗移栽	2009-06-29	西30	40	86.919	0.31688	274.3		营养钵	2009-06-29	西30	40	12.677	0.14345	88.374		直播	2009-06-29	西30	40	0	0	0
裸苗移栽	2009-06-29	西30	50	41.145	0.23174	177.5		营养钵	2009-06-29	西30	50	6.3064	0.29823	21.146		直播	2009-06-29	西30	50	0	0	0
裸苗移栽	2009-06-29	西30	60	0	0	0		营养钵	2009-06-29	西30	60	92.113	0.14828	321.21		直播	2009-06-29	西30	60	71.113	0.10291	691.02
裸苗移栽	2009-06-29	西30	70	0	0	0		营养钵	2009-06-29	西30	70	34.677	0.1552	223.43		直播	2009-06-29	西30	70	0	0	0
裸苗移栽	2009-06-29	西30	80	33.097	0.32853	100.74		营养钵	2009-06-29	西30	80	0	0	0		直播	2009-06-29	西30	80	0	0	0
裸苗移栽	2009-06-29	西30	90	0	0	0		营养钵	2009-06-29	西30	90	0	0	0		直播	2009-06-29	西30	90	25.355	0.12186	208.07
裸苗移栽	2009-06-29	西30	100	23.774	0.18738	126.88		营养钵	2009-06-29	西30	100	0	0	0		直播	2009-06-29	西30	100	90.242	0.11412	790.78
			合计	466.902		1829.69					合计	288.579		1362.75					合计	564.436		3972
处理	日期	位点	层次	表面积/mm2	根直径/mm	根长/mm		处理	日期	位点	层次	表面积/mm2	根直径/mm	根长/mm		处理	日期	位点	层次	表面积/mm2	根直径/mm	根长/mm
裸苗移栽	2009-06-29	西40	10	40.548	0.2446	165.78		营养钵	2009-06-29	西40	10	34.661	0.21883	158.4		直播	2009-06-29	西40	10	44.822	0.14743	304.02
裸苗移栽	2009-06-29	西40	20	134.31	0.23159	579.92		营养钵	2009-06-29	西40	20	38.871	0.19066	203.88		直播	2009-06-29	西40	20	94.032	0.20847	451.05
裸苗移栽	2009-06-29	西40	30	105.55	0.2199	479.98		营养钵	2009-06-29	西40	30	14.484	0.096292	150.42		直播	2009-06-29	西40	30	117.73	0.21182	555.78
裸苗移栽	2009-06-29	西40	40	139.82	0.23864	585.9		营养钵	2009-06-29	西40	40	0	0	0		直播	2009-06-29	西40	40	130.19	0.19958	652.34
裸苗移栽	2009-06-29	西40	50	39.693	0.36046	110.12		营养钵	2009-06-29	西40	50	0	0	0		直播	2009-06-29	西40	50	64.21	0.16914	379.63
裸苗移栽	2009-06-29	西40	60	0	0	0		营养钵	2009-06-29	西40	60	68.903	0.27877	247.17		直播	2009-06-29	西40	60	40.532	0.15117	268.12
裸苗移栽	2009-06-29	西40	70	65.113	0.53595	121.49		营养钵	2009-06-29	西40	70	0	0	0		直播	2009-06-29	西40	70	24.016	0.1258	190.91
裸苗移栽	2009-06-29	西40	80	33.903	0.10749	65.4		营养钵	2009-06-29	西40	80	19.871	0.20164	98.549		直播	2009-06-29	西40	80	0	0	0
裸苗移栽	2009-06-29	西40	90	8.4193	0.2804	34.312		营养钵	2009-06-29	西40	90	18.064	0.36221	49.873		直播	2009-06-29	西40	90	0	0	0
裸苗移栽	2009-06-29	西40	100	0	0	0		营养钵	2009-06-29	西40	100	0	0	0		直播	2009-06-29	西40	100	0	0	0
			合计	567.356		2142.9					合计	194.854		908.292					合计	515.532		2801.85
处理	日期	位点	层次	表面积 mm2/cm3土	根直径 mm	根长 mm/cm3土		处理	日期	位点	层次	表面积 mm2/cm3土	根直径 mm	根长 mm/cm3土		处理	日期	位点	层次	表面积 mm2/cm3土	根直径 mm	根长 mm/cm3土
裸苗移栽	2009-06-29	0	10点合计	0.132916		0.810262		营养钵	2009-06-29	0	10点合计	0.181261		0.771331		直播	2009-06-29	0	10点合计	0.254799		1.13861
裸苗移栽	2009-06-29	东20	20点合计	0.224325		1.20878		营养钵	2009-06-29	东20	20点合计	0.127784		0.611121		直播	2009-06-29	东20	20点合计	0.469426		1.46785
裸苗移栽	2009-06-29	东40	20点合计	0.171594		0.845802		营养钵	2009-06-29	东40	20点合计	0.202539		1.00925		直播	2009-06-29	东40	20点合计	0.273985		1.27918
裸苗移栽	2009-06-29	西20	20点合计	0.132046		0.705703		营养钵	2009-06-29	西20	20点合计	0.126239		0.602678		直播	2009-06-29	西20	20点合计	0.194457		1.25207
裸苗移栽	2009-06-29	西40	20点合计	0.134373		0.516129		营养钵	2009-06-29	西40	20点合计	0.0628088		0.295059		直播	2009-06-29	西40	20点合计	0.140312		0.880075
裸苗移栽	2009-06-29	9点合计	10	0.189459		10.1083		营养钵	2009-06-29	9点合计	10	0.278376		13.5104		直播	2009-06-29	9点合计	10	0.550003		22.039
裸苗移栽	2009-06-29	9点合计	20	0.394539		18.0962		营养钵	2009-06-29	9点合计	20	0.272327		12.7532		直播	2009-06-29	9点合计	20	0.645562		28.4464
裸苗移栽	2009-06-29	9点合计	30	0.359693		17.7569		营养钵	2009-06-29	9点合计	30	0.229299		9.95815		直播	2009-06-29	9点合计	30	0.491883		25.2509
裸苗移栽	2009-06-29	9点合计	40	0.285239		13.121		营养钵	2009-06-29	9点合计	40	0.15547		7.40183		直播	2009-06-29	9点合计	40	0.45207		17.6061
裸苗移栽	2009-06-29	9点合计	50	0.133382		6.10051		营养钵	2009-06-29	9点合计	50	0.141899		5.35883		直播	2009-06-29	9点合计	50	0.18134		7.46713
裸苗移栽	2009-06-29	9点合计	60	0.0418777		2.98893		营养钵	2009-06-29	9点合计	60	0.104766		4.53977		直播	2009-06-29	9点合计	60	0.0833217		5.03988
裸苗移栽	2009-06-29	9点合计	70	0.0620787		2.68773		营养钵	2009-06-29	9点合计	70	0.0837741		4.61904		直播	2009-06-29	9点合计	70	0.0267017		1.29379
裸苗移栽	2009-06-29	9点合计	80	0.0957745		6.03516		营养钵	2009-06-29	9点合计	80	0.0317028		1.88543		直播	2009-06-29	9点合计	80	0.0664876		2.86271
裸苗移栽	2009-06-29	9点合计	90	0.0424596		3.13145		营养钵	2009-06-29	9点合计	90	0.0295279		1.90376		直播	2009-06-29	9点合计	90	0.0687134		2.72004
裸苗移栽	2009-06-29	9点合计	100	0.0150458		0.719104		营养钵	2009-06-29	9点合计	100	0.0284152		1.75652		直播	2009-06-29	9点合计	100	0.112984		6.77253
	单株合计								单株合计								单株合计
处理	日期	位点	层次	表面积/mm2	根直径/mm	根长/mm		处理	日期	位点	层次	表面积/mm2	根直径/mm	根长/mm		处理	日期	位点	层次	表面积/mm2	根直径/mm	根长/mm
裸苗移栽	2009-06-29	0	10点合计	511.522		3118.25		营养钵	2009-06-29	0	10点合计	697.573		2968.43		直播	2009-06-29	0	10点合计	980.582		4381.87
裸苗移栽	2009-06-29	东20	20点合计	1726.6		9303.84		营养钵	2009-06-29	东20	20点合计	983.543		4703.74		直播	2009-06-29	东20	20点合计	3613.12		11297.9
裸苗移栽	2009-06-29	东40	20点合计	1320.75		6510.06		营养钵	2009-06-29	东40	20点合计	1558.92		7768.13		直播	2009-06-29	东40	20点合计	2108.84		9845.7
裸苗移栽	2009-06-29	西20	20点合计	1016.34		5431.73		营养钵	2009-06-29	西20	20点合计	971.647		4638.76		直播	2009-06-29	西20	20点合计	1496.72		9637.03
裸苗移栽	2009-06-29	西40	20点合计	1034.26		3972.59		营养钵	2009-06-29	西40	20点合计	483.433		2271.04		直播	2009-06-29	西40	20点合计	1079.97		6773.85
处理	日期	位点	层次	表面积/mm2	根直径/mm	根长/mm		处理	日期	位点	层次	表面积/mm2	根直径/mm	根长/mm		处理	日期	位点	层次	表面积/mm2	根直径/mm	根长/mm
裸苗移栽	2009-06-29	9点合计	10	656.21		3547.36		营养钵	2009-06-29	9点合计	10	964.186		4741.31		直播	2009-06-29	9点合计	10	1904.99		7734.28
裸苗移栽	2009-06-29	9点合计	20	1366.53		6350.62		营养钵	2009-06-29	9点合计	20	943.232		4475.57		直播	2009-06-29	9点合计	20	2235.97		9982.88
裸苗移栽	2009-06-29	9点合计	30	1245.83		6231.54		营养钵	2009-06-29	9点合计	30	794.203		3494.68		直播	2009-06-29	9点合计	30	1703.69		8861.48
裸苗移栽	2009-06-29	9点合计	40	987.954		4604.66		营养钵	2009-06-29	9点合计	40	538.487		2597.57		直播	2009-06-29	9点合计	40	1565.79		6178.61
裸苗移栽	2009-06-29	9点合计	50	461.982		2140.89		营养钵	2009-06-29	9点合计	50	491.483		1880.61		直播	2009-06-29	9点合计	50	628.09		2620.49
裸苗移栽	2009-06-29	9点合计	60	145.048		1048.92		营养钵	2009-06-29	9点合计	60	362.869		1593.17		直播	2009-06-29	9点合计	60	288.594		1768.68
裸苗移栽	2009-06-29	9点合计	70	215.016		943.222		营养钵	2009-06-29	9点合计	70	290.161		1620.99		直播	2009-06-29	9点合计	70	92.484		454.039
裸苗移栽	2009-06-29	9点合计	80	331.725		2117.96		营养钵	2009-06-29	9点合计	80	109.806		661.667		直播	2009-06-29	9点合计	80	230.287		1004.63
裸苗移栽	2009-06-29	9点合计	90	147.063		1098.94		营养钵	2009-06-29	9点合计	90	102.273		668.098		直播	2009-06-29	9点合计	90	237.996		954.562
裸苗移栽	2009-06-29	9点合计	100	52.1126		252.36		营养钵	2009-06-29	9点合计	100	98.419		616.428		直播	2009-06-29	9点合计	100	391.332		2376.73

## Sheet: 7月13
处理（小钻）	日期	位点	层次	表面积/mm2	根直径/mm	根长/mm		处理（小钻）	日期	位点	层次	表面积/mm2	根直径/mm	根长/mm		处理（大钻）	日期	位点	层次	表面积/mm2	根直径/mm	根长/mm
裸苗移栽	2009-07-13	0	10	616.34	0.21222	2904.3		营养钵	2009-07-13	0	10	639.06	0.37607	1699.3		直播	2009-07-13	0	10	1202.5	0.2152	5587.9
裸苗移栽	2009-07-13	0	20	338.68	0.24533	1380.5		营养钵	2009-07-13	0	20	791.98	0.33993	2329.9		直播	2009-07-13	0	20	1411.57	0.198117	7124.2
裸苗移栽	2009-07-13	0	30	166.85	0.31349	532.24		营养钵	2009-07-13	0	30	908.82	0.3469	3680.9		直播	2009-07-13	0	30	1257.58	0.224337	5605.9
裸苗移栽	2009-07-13	0	40	410.29	0.31438	1305.1		营养钵	2009-07-13	0	40	408.87	0.29502	1385.9		直播	2009-07-13	0	40	344.13	0.27729	1241
裸苗移栽	2009-07-13	0	50	158.42	0.30887	512.89		营养钵	2009-07-13	0	50	371.19	0.31314	1185.4		直播	2009-07-13	0	50	61.29	0.22215	275.9
裸苗移栽	2009-07-13	0	60	58.79	0.30226	194.5		营养钵	2009-07-13	0	60	223.23	0.30954	721.16		直播	2009-07-13	0	60	102.24	0.21417	477.38
裸苗移栽	2009-07-13	0	70	0	0	0		营养钵	2009-07-13	0	70	55.21	0.4667	118.3		直播	2009-07-13	0	70	77.097	0.23436	328.96
裸苗移栽	2009-07-13	0	80	204.34	0.48568	420.73		营养钵	2009-07-13	0	80	4.1129	0.30772	13.366		直播	2009-07-13	0	80	63.951	0.30589	209.07
裸苗移栽	2009-07-13	0	90	102.19	0.60055	170.17		营养钵	2009-07-13	0	90	18.226	0.4435	41.095		直播	2009-07-13	0	90	15.5	0.25475	60.845
裸苗移栽	2009-07-13	0	100	0	0	0		营养钵	2009-07-13	0	100	0	0	0		直播	2009-07-13	0	100	68.177	0.35016	194.7
			合计	2055.9		7420.43					合计	3420.7		11175.3					合计	4604.03		21105.9
处理	日期	位点	层次	表面积/mm2	根直径/mm	根长/mm		处理	日期	位点	层次	表面积/mm2	根直径/mm	根长/mm		处理	日期	位点	层次	表面积/mm2	根直径/mm	根长/mm
裸苗移栽	2009-07-13	东20	10	545.45	0.25098	2173.3		营养钵	2009-07-13	东20	10	334.95	0.23719	1412.2		直播	2009-07-13	东20	10	358.29	0.26584	1347.8
裸苗移栽	2009-07-13	东20	20	1025.8	0.27171	3775.3		营养钵	2009-07-13	东20	20	592.21	0.22633	2616.6		直播	2009-07-13	东20	20	1083.3	0.23965	4520.2
裸苗移栽	2009-07-13	东20	30	551.52	0.6565	2076.1		营养钵	2009-07-13	东20	30	378.37	0.27909	1355.7		直播	2009-07-13	东20	30	1380.4	0.23277	5930.6
裸苗移栽	2009-07-13	东20	40	734.06	0.31307	2344.7		营养钵	2009-07-13	东20	40	163	0.27585	590.89		直播	2009-07-13	东20	40	1016.1	0.27224	3732.3
裸苗移栽	2009-07-13	东20	50	344.29	0.31277	1100.8		营养钵	2009-07-13	东20	50	319.43	0.29456	1084.4		直播	2009-07-13	东20	50	244.23	0.28287	863.4
裸苗移栽	2009-07-13	东20	60	316.92	0.46697	678.67		营养钵	2009-07-13	东20	60	0	0	0		直播	2009-07-13	东20	60	7.6451	0.63872	11.969
裸苗移栽	2009-07-13	东20	70	332.26	0.4307	771.43		营养钵	2009-07-13	东20	70	58.306	0.17671	329.96		直播	2009-07-13	东20	70	20.194	0.19809	101.94
裸苗移栽	2009-07-13	东20	80	88.258	0.48671	181.34		营养钵	2009-07-13	东20	80	0	0	0		直播	2009-07-13	东20	80	0	0	0
裸苗移栽	2009-07-13	东20	90	30.226	0.21881	138.14		营养钵	2009-07-13	东20	90	63.935	0.38895	164.38		直播	2009-07-13	东20	90	0	0	0
裸苗移栽	2009-07-13	东20	100	39.613	0.4903	80.794		营养钵	2009-07-13	东20	100	19.145	0.24735	77.402		直播	2009-07-13	东20	100	0	0	0
			合计	4008.4		13320.6					合计	1929.35		7631.53					合计	4110.16		16508.2
处理	日期	位点	层次	表面积/mm2	根直径/mm	根长/mm		处理	日期	位点	层次	表面积/mm2	根直径/mm	根长/mm		处理	日期	位点	层次	表面积/mm2	根直径/mm	根长/mm
裸苗移栽	2009-07-13	东40	10	370.89	0.39231	945.39		营养钵	2009-07-13	东40	10	97.403	0.17333	561.97		直播	2009-07-13	东40	10	341.85	0.25042	1365.1
裸苗移栽	2009-07-13	东40	20	273.64	0.27222	1005.2		营养钵	2009-07-13	东40	20	296.69	0.26244	1130.5		直播	2009-07-13	东40	20	1316	0.28164	4672.6
裸苗移栽	2009-07-13	东40	30	495.22	0.23931	2069.4		营养钵	2009-07-13	东40	30	292.95	0.27428	1168.1		直播	2009-07-13	东40	30	1321.1	0.25352	5211.2
裸苗移栽	2009-07-13	东40	40	412.43	0.37617	1096.4		营养钵	2009-07-13	东40	40	173.53	0.38203	454.24		直播	2009-07-13	东40	40	714.58	0.24198	2953
裸苗移栽	2009-07-13	东40	50	87.919	0.24843	353.9		营养钵	2009-07-13	东40	50	10.903	0.14782	73.76		直播	2009-07-13	东40	50	68.597	0.3358	204.28
裸苗移栽	2009-07-13	东40	60	141.52	0.33509	422.32		营养钵	2009-07-13	东40	60	10.21	0.21594	47.2279		直播	2009-07-13	东40	60	0	0	0
裸苗移栽	2009-07-13	东40	70	127.81	0.35396	361.08		营养钵	2009-07-13	东40	70	42	0.67264	62.441		直播	2009-07-13	东40	70	81.193	0.23086	351.7
裸苗移栽	2009-07-13	东40	80	30.29	0.30799	98.349		营养钵	2009-07-13	东40	80	25.452	0.37196	68.425		直播	2009-07-13	东40	80	0	0	0
裸苗移栽	2009-07-13	东40	90	0	0	0		营养钵	2009-07-13	东40	90	5.871	0.19068	30.79		直播	2009-07-13	东40	90	0	0	0
裸苗移栽	2009-07-13	东40	100	149	0.42179	355.09		营养钵	2009-07-13	东40	100	20.532	0.3689	55.658		直播	2009-07-13	东40	100	0	0	0
			合计	2088.72		6707.13					合计	975.541		3653.11					合计	3843.32		14757.9
处理	日期	位点	层次	表面积/mm2	根直径/mm	根长/mm		处理	日期	位点	层次	表面积/mm2	根直径/mm	根长/mm		处理	日期	位点	层次	表面积/mm2	根直径/mm	根长/mm
裸苗移栽	2009-07-13	西20	10	230.53	0.29911	680.46		营养钵	2009-07-13	西20	10	152.81	0.24805	616.03		直播	2009-07-13	西20	10	765.58	0.25189	3039.3
裸苗移栽	2009-07-13	西20	20	848.3	0.28194	3008.8		营养钵	2009-07-13	西20	20	551.5	0.26965	2045.2		直播	2009-07-13	西20	20	755.24	0.263342	5090.5
裸苗移栽	2009-07-13	西20	30	643.32	0.29798	2159		营养钵	2009-07-13	西20	30	377.29	0.28667	1316.1		直播	2009-07-13	西20	30	1533.4	0.25008	6131.5
裸苗移栽	2009-07-13	西20	40	462.31	0.33259	1390		营养钵	2009-07-13	西20	40	205.29	0.38936	527.25		直播	2009-07-13	西20	40	153.24	0.32983	464.61
裸苗移栽	2009-07-13	西20	50	91.968	0.40618	226.42		营养钵	2009-07-13	西20	50	105.18	0.31271	336.34		直播	2009-07-13	西20	50	124.84	0.46805	266.72
裸苗移栽	2009-07-13	西20	60	74.887	0.471	158.99		营养钵	2009-07-13	西20	60	195.77	0.38943	502.72		直播	2009-07-13	西20	60	0	0	0
裸苗移栽	2009-07-13	西20	70	118.23	0.20215	58.485		营养钵	2009-07-13	西20	70	227.27	0.44443	511.39		直播	2009-07-13	西20	70	10.419	0.54406	19.151
裸苗移栽	2009-07-13	西20	80	22.242	0.32889	67.627		营养钵	2009-07-13	西20	80	646.06	0.46068	1402.4		直播	2009-07-13	西20	80	0	0	0
裸苗移栽	2009-07-13	西20	90	0	0	0		营养钵	2009-07-13	西20	90	28.387	0.41607	68.226		直播	2009-07-13	西20	90	76.629	0.5567	137.65
裸苗移栽	2009-07-13	西20	100	0	0	0		营养钵	2009-07-13	西20	100	0	0	0		直播	2009-07-13	西20	100	264.64	0.38399	689.19
			合计	2491.79		7749.78					合计	2489.56		7325.66					合计	3683.99		15838.6
处理	日期	位点	层次	表面积/mm2	根直径/mm	根长/mm		处理	日期	位点	层次	表面积/mm2	根直径/mm	根长/mm		处理	日期	位点	层次	表面积/mm2	根直径/mm	根长/mm
裸苗移栽	2009-07-13	西40	10	103.71	0.24441	424.32		营养钵	2009-07-13	西40	10	83.08	0.43838	189.52		直播	2009-07-13	西40	10	124.26	0.4042	307.42
裸苗移栽	2009-07-13	西40	20	515.6	0.27246	1892.4		营养钵	2009-07-13	西40	20	230.82	0.30561	755.27		直播	2009-07-13	西40	20	475.93	0.28262	1684
裸苗移栽	2009-07-13	西40	30	211.18	0.35392	596.68		营养钵	2009-07-13	西40	30	159.56	0.26398	604.46		直播	2009-07-13	西40	30	399.48	0.31628	1263.1
裸苗移栽	2009-07-13	西40	40	0	0	0		营养钵	2009-07-13	西40	40	165.02	0.27059	609.84		直播	2009-07-13	西40	40	165.02	0.29574	557.98
裸苗移栽	2009-07-13	西40	50	29.161	0.26434	110.32		营养钵	2009-07-13	西40	50	100.13	0.41175	243.18		直播	2009-07-13	西40	50	190.39	0.25075	759.26
裸苗移栽	2009-07-13	西40	60	0	0	0		营养钵	2009-07-13	西40	60	0	0	0		直播	2009-07-13	西40	60	4.5161	0.35934	12.568
裸苗移栽	2009-07-13	西40	70	0	0	0		营养钵	2009-07-13	西40	70	176.13	0.33931	519.08		直播	2009-07-13	西40	70	27.564	0.43045	64.037
裸苗移栽	2009-07-13	西40	80	0	0	0		营养钵	2009-07-13	西40	80	134.9	0.31778	424.52		直播	2009-07-13	西40	80	8.7903	0.19219	45.738
裸苗移栽	2009-07-13	西40	90	0	0	0		营养钵	2009-07-13	西40	90	0	0	0		直播	2009-07-13	西40	90	0	0	0
裸苗移栽	2009-07-13	西40	100	29.952	0.38204	78.4		营养钵	2009-07-13	西40	100	0	0	0		直播	2009-07-13	西40	100	0	0	0
			合计	889.603		3102.12					合计	1049.64		3345.87					合计	1395.95		4694.1
处理	日期	位点	层次	表面积 mm2/cm3土	根直径 mm	根长 mm/cm3土		处理	日期	位点	层次	表面积 mm2/cm3土	根直径 mm	根长 mm/cm3土		处理	日期	位点	层次	表面积 mm2/cm3土	根直径 mm	根长 mm/cm3土
裸苗移栽	2009-07-13	0	10点合计	0.534215		1.92816		营养钵	2009-07-13	0	10点合计	0.888851		2.90385		直播	2009-07-13	0	10点合计	1.19633		5.48425
裸苗移栽	2009-07-13	东20	10点合计	1.04156		3.46128		营养钵	2009-07-13	东20	10点合计	0.501331		1.98301		直播	2009-07-13	东20	10点合计	1.068		4.28957
裸苗移栽	2009-07-13	东40	10点合计	0.542743		1.74281		营养钵	2009-07-13	东40	10点合计	0.253489		0.949242		直播	2009-07-13	东40	10点合计	0.998667		3.83476
裸苗移栽	2009-07-13	西20	10点合计	0.647478		2.01374		营养钵	2009-07-13	西20	10点合计	0.646898		1.90353		直播	2009-07-13	西20	10点合计	0.957265		4.11558
裸苗移栽	2009-07-13	西40	10点合计	0.231159		0.80607		营养钵	2009-07-13	西40	10点合计	0.272744		0.869407		直播	2009-07-13	西40	10点合计	0.36273		1.21974
裸苗移栽	2009-07-13	5点合计	10	0.970219		3.70423		营养钵	2009-07-13	5点合计	10	0.679392		2.3277		直播	2009-07-13	5点合计	10	1.45122		6.0531
裸苗移栽	2009-07-13	5点合计	20	1.56012		5.74891		营养钵	2009-07-13	5点合计	20	1.2801		4.61353		直播	2009-07-13	5点合计	20	2.6203		12.0004
裸苗移栽	2009-07-13	5点合计	30	1.07476		3.86307		营养钵	2009-07-13	5点合计	30	1.10018		4.22261		直播	2009-07-13	5点合计	30	3.06199		12.5465
裸苗移栽	2009-07-13	5点合计	40	1.0493		3.18892		营养钵	2009-07-13	5点合计	40	0.579823		1.85431		直播	2009-07-13	5点合计	40	1.24365		4.65065
裸苗移栽	2009-07-13	5点合计	50	0.369893		1.19754		营养钵	2009-07-13	5点合计	50	0.471272		1.51909		直播	2009-07-13	5点合计	50	0.358246		1.23144
裸苗移栽	2009-07-13	5点合计	60	0.307717		0.755878		营养钵	2009-07-13	5点合计	60	0.223056		0.660582		直播	2009-07-13	5点合计	60	0.0594531		0.260841
裸苗移栽	2009-07-13	5点合计	70	0.300537		0.618948		营养钵	2009-07-13	5点合计	70	0.290463		0.800931		直播	2009-07-13	5点合计	70	0.112496		0.449941
裸苗移栽	2009-07-13	5点合计	80	0.17936		0.399146		营养钵	2009-07-13	5点合计	80	0.421221		0.991937		直播	2009-07-13	5点合计	80	0.0378029		0.132421
裸苗移栽	2009-07-13	5点合计	90	0.0688152		0.160226		营养钵	2009-07-13	5点合计	90	0.0605017		0.158241		直播	2009-07-13	5点合计	90	0.0478785		0.103156
裸苗移栽	2009-07-13	5点合计	100	0.113586		0.267268		营养钵	2009-07-13	5点合计	100	0.0206197		0.0691499		直播	2009-07-13	5点合计	100	0.172962		0.459348
单株合计
处理（小钻）	日期	位点	层次	表面积/mm2	根直径/mm	根长/mm		处理（小钻）	日期	位点	层次	表面积/mm2	根直径/mm	根长/mm		处理（大钻）	日期	位点	层次	表面积/mm2	根直径/mm	根长/mm
裸苗移栽	2009-07-13	0	10点合计	2055.9		7420.43		营养钵	2009-07-13	0	10点合计	3420.7		11175.3		直播	2009-07-13	0	10点合计	4604.03		21105.9
裸苗移栽	2009-07-13	东20	10点合计	4008.4		13320.6		营养钵	2009-07-13	东20	10点合计	1929.35		7631.53		直播	2009-07-13	东20	10点合计	4110.16		16508.2
裸苗移栽	2009-07-13	东40	10点合计	2088.72		6707.13		营养钵	2009-07-13	东40	10点合计	975.541		3653.11		直播	2009-07-13	东40	10点合计	3843.32		14757.9
裸苗移栽	2009-07-13	西20	10点合计	2491.79		7749.78		营养钵	2009-07-13	西20	10点合计	2489.56		7325.66		直播	2009-07-13	西20	10点合计	3683.99		15838.6
裸苗移栽	2009-07-13	西40	10点合计	889.603		3102.12		营养钵	2009-07-13	西40	10点合计	1049.64		3345.87		直播	2009-07-13	西40	10点合计	1395.95		4694.1
处理（小钻）	日期	位点	层次	表面积/mm2	根直径/mm	根长/mm		处理（小钻）	日期	位点	层次	表面积/mm2	根直径/mm	根长/mm		处理（大钻）	日期	位点	层次	表面积/mm2	根直径/mm	根长/mm
裸苗移栽	2009-07-13	5点合计	10	1866.92		7127.77		营养钵	2009-07-13	5点合计	10	1307.3		4479.02		直播	2009-07-13	5点合计	10	2792.48		11647.5
裸苗移栽	2009-07-13	5点合计	20	3002.02		11062.2		营养钵	2009-07-13	5点合计	20	2463.2		8877.47		直播	2009-07-13	5点合计	20	5042.04		23091.5
裸苗移栽	2009-07-13	5点合计	30	2068.09		7433.42		营养钵	2009-07-13	5点合计	30	2116.99		8125.26		直播	2009-07-13	5点合计	30	5891.96		24142.3
裸苗移栽	2009-07-13	5点合计	40	2019.09		6136.2		营养钵	2009-07-13	5点合计	40	1115.71		3568.12		直播	2009-07-13	5点合计	40	2393.07		8948.89
裸苗移栽	2009-07-13	5点合计	50	711.758		2304.33		营养钵	2009-07-13	5点合计	50	906.833		2923.08		直播	2009-07-13	5点合计	50	689.347		2369.56
裸苗移栽	2009-07-13	5点合计	60	592.117		1454.48		营养钵	2009-07-13	5点合计	60	429.21		1271.11		直播	2009-07-13	5点合计	60	114.401		501.917
裸苗移栽	2009-07-13	5点合计	70	578.3		1190.99		营养钵	2009-07-13	5点合计	70	558.916		1541.17		直播	2009-07-13	5点合计	70	216.467		865.788
裸苗移栽	2009-07-13	5点合计	80	345.13		768.046		营养钵	2009-07-13	5点合计	80	810.525		1908.71		直播	2009-07-13	5点合计	80	72.7413		254.808
裸苗移栽	2009-07-13	5点合计	90	132.416		308.31		营养钵	2009-07-13	5点合计	90	116.419		304.491		直播	2009-07-13	5点合计	90	92.129		198.495
裸苗移栽	2009-07-13	5点合计	100	218.565		514.284		营养钵	2009-07-13	5点合计	100	39.677		133.06		直播	2009-07-13	5点合计	100	332.817		883.89
		东20	1.04156	0.501331	0.523322
		东40	0.542743	0.253489	0.489347
		西20	0.647478	0.646898	0.46906
		西40	0.231159	0.272744	0.177738
		根长	裸苗移栽	营养钵	直播
		0	1.92816	2.90385	2.68728
		东20	3.46128	1.98301	2.10189
		东40	1.74281	0.949242	1.87903
		西20	2.01374	1.90353	2.01664
		西40	0.80607	0.869407	0.597672

## Sheet: 7月30
处理	日期	位点	层次	表面积/mm2	根直径/mm	根长/mm		处理	日期	位点	层次	表面积/mm2	根直径/mm	根长/mm		处理	日期	位点	层次	表面积/mm2	根直径/mm	根长/mm
裸苗移栽	7月30	0	10	372.85	0.26579	1402.8		营养钵	7月30	0	10	420.11	0.2262	1857.3		直播	7月30	0	10	41.822	0.27477	152.21
裸苗移栽	7月30	0	20	756.58	0.64107	1180.2		营养钵	7月30	0	20	275.4	0.34231	804.55		直播	7月30	0	20	301.03	0.45166	666.5
裸苗移栽	7月30	0	30	200.55	0.30752	652.14		营养钵	7月30	0	30	459.89	0.26232	1753.1		直播	7月30	0	30	412.85	0.23212	1778.6
裸苗移栽	7月30	0	40	147.16	0.21058	698.83		营养钵	7月30	0	40	733.82	0.1927	3808.2		直播	7月30	0	40	290.66	0.22255	1306.1
裸苗移栽	7月30	0	50	279.31	0.16534	1689.3		营养钵	7月30	0	50	121.19	0.20257	598.27		直播	7月30	0	50	507.45	0.26125	1942.4
裸苗移栽	7月30	0	60	143.74	0.24123	595.88		营养钵	7月30	0	60	0	0	0		直播	7月30	0	60	54.855	0.3035	180.74
裸苗移栽	7月30	0	70	15.323	0.24256	63.169		营养钵	7月30	0	70	54.339	0.20312	267.52		直播	7月30	0	70	134.55	0.44198	304.42
裸苗移栽	7月30	0	80	9.8226	0.24806	39.598		营养钵	7月30	0	80	16.226	0.35674	45.484		直播	7月30	0	80	389.26	0.41569	936.41
裸苗移栽	7月30	0	90	14.29	0.21242	67.273		营养钵	7月30	0	90	0	0	0		直播	7月30	0	90	266.52	0.036167	736.91
裸苗移栽	7月30	0	100	0	0	0		营养钵	7月30	0	100	16.71	0.14907	112.09		直播	7月30	0	100	149.6	0.32379	462.02
			合计	1939.63		6389.19					合计	2097.69		9246.51					合计	2548.6		8466.31
处理	日期	位点	层次	表面积/mm2	根直径/mm	根长/mm		处理	日期	位点	层次	表面积/mm2	根直径/mm	根长/mm		处理	日期	位点	层次	表面积/mm2	根直径/mm	根长/mm
裸苗移栽	7月30	东20	10	278.9	0.23517	1186		营养钵	7月30	东20	10	214.21	0.2086	1026.9		直播	7月30	东20	10	169.47	0.18799	901.47
裸苗移栽	7月30	东20	20	490.52	0.2464	1990.7		营养钵	7月30	东20	20	382.98	0.31477	1216.7		直播	7月30	东20	20	339.48	0.21179	1602.9
裸苗移栽	7月30	东20	30	704.55	0.12718	5539.7		营养钵	7月30	东20	30	234.68	0.19144	1225.9		直播	7月30	东20	30	267.58	0.28951	924.24
裸苗移栽	7月30	东20	40	465.34	0.19898	2338.6		营养钵	7月30	东20	40	255.11	0.22051	1156.9		直播	7月30	东20	40	106.92	0.18072	591.61
裸苗移栽	7月30	东20	50	184.03	0.25477	722.36		营养钵	7月30	东20	50	172.9	0.31841	543.01		直播	7月30	东20	50	112.74	0.22259	506.51
裸苗移栽	7月30	东20	60	46.742	0.31749	147.22		营养钵	7月30	东20	60	76.79	0.25956	295.85		直播	7月30	东20	60	61.371	0.25134	244.18
裸苗移栽	7月30	东20	70	8.3226	0.24686	33.714		营养钵	7月30	东20	70	0	0	110		直播	7月30	东20	70	0	0	0
裸苗移栽	7月30	东20	80	25.564	0.16476	155.16		营养钵	7月30	东20	80	202.74	0.40684	498.33		直播	7月30	东20	80	0	0	0
裸苗移栽	7月30	东20	90	9.6613	0.20785	46.481		营养钵	7月30	东20	90	0	0	100		直播	7月30	东20	90	13.435	0.32694	41.095
裸苗移栽	7月30	东20	100	8.5161	0.1528	55.735		营养钵	7月30	东20	100	0	0	70		直播	7月30	东20	100	3.1935	0.12807	24.936
			合计	2222.15		12215.7					合计	1539.41		6243.59					合计	1074.19		4836.94
处理	日期	位点	层次	表面积/mm2	根直径/mm	根长/mm		处理	日期	位点	层次	表面积/mm2	根直径/mm	根长/mm		处理	日期	位点	层次	表面积/mm2	根直径/mm	根长/mm
裸苗移栽	7月30	东40	10	184.9	0.28062	658.92		营养钵	7月30	东40	10	142.45	0.21077	675.86		直播	7月30	东40	10	169.39	0.18109	935.39
裸苗移栽	7月30	东40	20	323.52	0.21451	1508.2		营养钵	7月30	东40	20	251.34	0.22267	1128.7		直播	7月30	东40	20	291.93	0.21383	1365.3
裸苗移栽	7月30	东40	30	284.92	0.22488	1267		营养钵	7月30	东40	30	251.98	0.1647	1529.9		直播	7月30	东40	30	320.98	0.29044	1105.2
裸苗移栽	7月30	东40	40	622.48	0.24288	2563		营养钵	7月30	东40	40	233.18	0.23155	1007		直播	7月30	东40	40	118.08	0.30107	392.2
裸苗移栽	7月30	东40	50	251.75	0.19602	1284.3		营养钵	7月30	东40	50	168.03	0.33398	503.12		直播	7月30	东40	50	80.532	0.31645	254.48
裸苗移栽	7月30	东40	60	61.306	0.31264	196.09		营养钵	7月30	东40	60	24.242	0.23781	101.94		直播	7月30	东40	60	8.629	0.211	40.896
裸苗移栽	7月30	东40	70	116.48	0.44476	261.9		营养钵	7月30	东40	70	13.468	0.20255	66.491		直播	7月30	东40	70	1.5968	0.16008	9.9745
裸苗移栽	7月30	东40	80	35.774	0.28601	125.08		营养钵	7月30	东40	80	0	0	50		直播	7月30	东40	80	10.161	0.1398	72.682
裸苗移栽	7月30	东40	90	18.919	0.71307	26.532		营养钵	7月30	东40	90	10.452	0.16975	61.57		直播	7月30	东40	90	48.484	0.14165	342.29
裸苗移栽	7月30	东40	100	0	0	0		营养钵	7月30	东40	100	66.274	0.25886	256.02		直播	7月30	东40	100	0	0	0
			合计	1900.05		7891.02					合计	1161.42		5380.6					合计	1049.78		4518.41
处理	日期	位点	层次	表面积/mm2	根直径/mm	根长/mm		处理	日期	位点	层次	表面积/mm2	根直径/mm	根长/mm		处理	日期	位点	层次	表面积/mm2	根直径/mm	根长/mm
裸苗移栽	7月30	西20	10	203.89	0.19408	1050.6		营养钵	7月30	西20	10	181.45	0.25322	716.57		直播	7月30	西20	10	200.1	0.22664	882.86
裸苗移栽	7月30	西20	20	578.66	0.16266	3557.6		营养钵	7月30	西20	20	213.69	0.21458	995.86		直播	7月30	西20	20	397.56	0.20217	1966.5
裸苗移栽	7月30	西20	30	782.61	0.24471	3198.1		营养钵	7月30	西20	30	227.47	0.27476	827.89		直播	7月30	西20	30	108.31	0.16353	662.31
裸苗移栽	7月30	西20	40	390.71	0.19733	1979.9		营养钵	7月30	西20	40	315.37	0.2199	1434.1		直播	7月30	西20	40	556.84	0.23516	2367.9
裸苗移栽	7月30	西20	50	444.6	0.27106	1640.2		营养钵	7月30	西20	50	282.13	0.30963	911.18		直播	7月30	西20	50	373	0.26569	1403.9
裸苗移栽	7月30	西20	60	207.74	0.32966	630.18		营养钵	7月30	西20	60	163.02	0.31734	513.69		直播	7月30	西20	60	92.209	0.31878	289.26
裸苗移栽	7月30	西20	70	18.468	0.28053	65.832		营养钵	7月30	西20	70	343.85	0.32044	1073.1		直播	7月30	西20	70	54.064	0.17029	317.49
裸苗移栽	7月30	西20	80	0	0	0		营养钵	7月30	西20	80	83.064	0.43464	191.11		直播	7月30	西20	80	7.6774	0.2499	30.722
裸苗移栽	7月30	西20	90	0	0	0		营养钵	7月30	西20	90	71.097	0.34668	205.08		直播	7月30	西20	90	45.758	0.1891	241.98
裸苗移栽	7月30	西20	100	26.145	0.11168	234.11		营养钵	7月30	西20	100	18.339	0.2041	89.85		直播	7月30	西20	100	16.274	0.11398	142.78
			合计	2652.82		12356.5					合计	1899.48		6958.43					合计	1851.79		8305.7
处理	日期	位点	层次	表面积/mm2	根直径/mm	根长/mm		处理	日期	位点	层次	表面积/mm2	根直径/mm	根长/mm		处理	日期	位点	层次	表面积/mm2	根直径/mm	根长/mm
裸苗移栽	7月30	西40	10	484.81	0.25725	1884.2		营养钵	7月30	西40	10	110.18	0.22524	489.15		直播	7月30	西40	10	147.68	0.24866	593.88
裸苗移栽	7月30	西40	20	255.66	0.27372	934.02		营养钵	7月30	西40	20	524.64	0.19764	2654.5		直播	7月30	西40	20	667.61	0.27715	2408.8
裸苗移栽	7月30	西40	30	300.85	0.22947	1311.1		营养钵	7月30	西40	30	170.23	0.20404	834.27		直播	7月30	西40	30	206.05	0.28205	730.54
裸苗移栽	7月30	西40	40	256.19	0.32728	782.8		营养钵	7月30	西40	40	90.468	0.38045	237.79		直播	7月30	西40	40	159.02	0.44235	359.48
裸苗移栽	7月30	西40	50	36.661	0.30835	118.9		营养钵	7月30	西40	50	94.451	0.41678	226.62		直播	7月30	西40	50	155.61	0.43897	354.5
裸苗移栽	7月30	西40	60	274.18	0.42086	651.46		营养钵	7月30	西40	60	42.516	0.29396	144.63		直播	7月30	西40	60	2.7097	0.14926	18.154
裸苗移栽	7月30	西40	70	0	0	0		营养钵	7月30	西40	70	11.339	0.27195	41.694		直播	7月30	西40	70	0	0	50
裸苗移栽	7月30	西40	80	0	0	0		营养钵	7月30	西40	80	23.21	0.53125	43.689		直播	7月30	西40	80	53.145	0.36898	144.03
裸苗移栽	7月30	西40	90	27.032	0.37851	71.418		营养钵	7月30	西40	90	0	0	50		直播	7月30	西40	90	0	0	70
裸苗移栽	7月30	西40	100	0	0	0		营养钵	7月30	西40	100	0	0	40		直播	7月30	西40	100	9.5161	0.24604	38.677
			合计	1635.38		5753.9					合计	1067.03		4762.34					合计	1401.34		4768.06
处理	日期	位点	层次	表面积 mm2/cm3土	根直径 mm	根长 mm/cm3土		处理	日期	位点	层次	表面积 mm2/cm3土	根直径 mm	根长 mm/cm3土		处理	日期	位点	层次	表面积 mm2/cm3土	根直径 mm	根长 mm/cm3土
裸苗移栽	7月30	0	10点合计	0.504002		1.6602		营养钵	7月30	0	10点合计	0.545073		2.40266		直播	7月30	0	10点合计	0.66224		2.19993
裸苗移栽	7月30	东20	10点合计	0.577413		3.17418		营养钵	7月30	东20	10点合计	0.400008		1.62236		直播	7月30	东20	10点合计	0.279123		1.25685
裸苗移栽	7月30	东40	10点合计	0.493718		2.05044		营养钵	7月30	东40	10点合计	0.301788		1.39812		直播	7月30	东40	10点合计	0.272781		1.17409
裸苗移栽	7月30	西20	10点合计	0.689322		3.21078		营养钵	7月30	西20	10点合计	0.49357		1.80811		直播	7月30	西20	10点合计	0.481179		2.15819
裸苗移栽	7月30	西40	10点合计	0.424946		1.49512		营养钵	7月30	西40	10点合计	0.277263		1.23747		直播	7月30	西40	10点合计	0.364131		1.23896
裸苗移栽	7月30	5点合计	10	0.792709		3.21299		营养钵	7月30	5点合计	10	0.555236		2.47673		直播	7月30	5点合计	10	0.378574		1.80115
裸苗移栽	7月30	5点合计	20	1.24982		4.76593		营养钵	7月30	5点合计	20	0.856474		3.53405		直播	7月30	5点合计	20	1.03814		4.16271
裸苗移栽	7月30	5点合计	30	1.1815		6.21967		营养钵	7月30	5点合计	30	0.698593		3.20704		直播	7月30	5点合计	30	0.683792		2.70285
裸苗移栽	7月30	5点合计	40	0.977994		4.34623		营养钵	7月30	5点合计	40	0.846028		3.9725		直播	7月30	5点合计	40	0.640008		2.60743
裸苗移栽	7月30	5点合计	50	0.621731		2.83494		营养钵	7月30	5点合计	50	0.435864		1.44588		直播	7月30	5点合计	50	0.638871		2.31875
裸苗移栽	7月30	5点合计	60	0.3813		1.15414		营养钵	7月30	5点合计	60	0.15932		0.548849		直播	7月30	5点合计	60	0.114214		0.40184
裸苗移栽	7月30	5点合计	70	0.0824194		0.220668		营养钵	7月30	5点合计	70	0.219827		0.810095		直播	7月30	5点合计	70	0.0988506		0.354368
裸苗移栽	7月30	5点合计	80	0.0369814		0.166216		营养钵	7月30	5点合计	80	0.169024		0.430622		直播	7月30	5点合计	80	0.239184		0.615231
裸苗移栽	7月30	5点合计	90	0.0363275		0.11002		营养钵	7月30	5点合计	90	0.0423802		0.216529		直播	7月30	5点合计	90	0.194466		0.744338
裸苗移栽	7月30	5点合计	100	0.018013		0.150629		营养钵	7月30	5点合计	100	0.0526565		0.295163		直播	7月30	5点合计	100	0.092808		0.347367
单株合计
处理（小钻）	日期	位点	层次	表面积/mm2	根直径/mm	根长/mm		处理（小钻）	日期	位点	层次	表面积/mm2	根直径/mm	根长/mm		处理（大钻）	日期	位点	层次	表面积/mm2	根直径/mm	根长/mm
裸苗移栽	7月30	0	10点合计	1939.63		6389.19		营养钵	7月30	0	10点合计	2097.69		9246.51		直播	7月30	0	10点合计	2548.6		8466.31
裸苗移栽	7月30	东20	10点合计	2222.15		12215.7		营养钵	7月30	东20	10点合计	1539.41		6243.59		直播	7月30	东20	10点合计	1074.19		4836.94
裸苗移栽	7月30	东40	10点合计	1900.05		7891.02		营养钵	7月30	东40	10点合计	1161.42		5380.6		直播	7月30	东40	10点合计	1049.78		4518.41
裸苗移栽	7月30	西20	10点合计	2652.82		12356.5		营养钵	7月30	西20	10点合计	1899.48		6958.43		直播	7月30	西20	10点合计	1851.79		8305.7
裸苗移栽	7月30	西40	10点合计	1635.38		5753.9		营养钵	7月30	西40	10点合计	1067.03		4762.34		直播	7月30	西40	10点合计	1401.34		4768.06
处理（小钻）	日期	位点	层次	表面积/mm2	根直径/mm	根长/mm		处理（小钻）	日期	位点	层次	表面积/mm2	根直径/mm	根长/mm		处理（大钻）	日期	位点	层次	表面积/mm2	根直径/mm	根长/mm
裸苗移栽	7月30	5点合计	10	1525.35		6182.52		营养钵	7月30	5点合计	10	1068.4		4765.78		直播	7月30	5点合计	10	728.462		3465.81
裸苗移栽	7月30	5点合计	20	2404.94		9170.72		营养钵	7月30	5点合计	20	1648.05		6800.31		直播	7月30	5点合计	20	1997.61		8010
裸苗移栽	7月30	5点合计	30	2273.48		11968		营养钵	7月30	5点合计	30	1344.25		6171.06		直播	7月30	5点合计	30	1315.77		5200.89
裸苗移栽	7月30	5点合计	40	1881.88		8363.13		营养钵	7月30	5点合计	40	1627.95		7643.99		直播	7月30	5点合计	40	1231.52		5017.29
裸苗移栽	7月30	5点合计	50	1196.35		5455.06		营养钵	7月30	5点合计	50	838.701		2782.2		直播	7月30	5点合计	50	1229.33		4461.79
裸苗移栽	7月30	5点合计	60	733.708		2220.83		营养钵	7月30	5点合计	60	306.568		1056.11		直播	7月30	5点合计	60	219.774		773.23
裸苗移栽	7月30	5点合计	70	158.594		424.615		营养钵	7月30	5点合计	70	422.996		1558.8		直播	7月30	5点合计	70	190.211		681.885
裸苗移栽	7月30	5点合计	80	71.1606		319.838		营养钵	7月30	5点合计	80	325.24		828.613		直播	7月30	5点合计	80	460.243		1183.84
裸苗移栽	7月30	5点合计	90	69.9023		211.704		营养钵	7月30	5点合计	90	81.549		416.65		直播	7月30	5点合计	90	374.197		1432.28
裸苗移栽	7月30	5点合计	100	34.6611		289.845		营养钵	7月30	5点合计	100	101.323		567.96		直播	7月30	5点合计	100	178.584		668.413

[truncated: 6 more sheets: 8月15, 9月3日, 9月13日, 9月29日, Table 1, Table 2]
